# Supplementary material for: Hepatic metabolomics and transcriptomics to study susceptibility to ketosis in response to prepartal nutritional management
Source: J Anim Sci Biotechnol. 2019 Dec 18;10:96. doi: 10.1186/s40104-019-0404-z (PMC6918647; doi:10.1186/s40104-019-0404-z)
Supplement: Supplementary file 1 — Additional file 1. Differentially expressed genes (DEG), overall summary of the bioinformatics analysis using the Dynamic Impact Approach (DIA), and individual categories and subcategories affected by the DEG in cows developing ketosis postpartum. [file 40104_2019_404_MOESM1_ESM.xlsx]

## Sheet: Differentially expressed genes
UPREGULATED, KET vs. OVE								DOWNREGULATED, KET vs. OVE
Array-ID	Gene ID	Symbol	KET vs OVE (fold difference)	P-value	Description			Array-ID	Gene ID	Symbol	KET vs OVE	P value	Description
A_73_P073631	616679	ARL5B	11.1456	0.0292202	Uncharacterized protein [Source:UniProtKB/TrEMBL;Acc:E1BPV3] [ENSBTAT00000061579]			A_73_P133201	514066	FBP2	0.116314	0.00266066	fructose-1,6-bisphosphatase 2 (FBP2), mRNA [NM_001046164]
A_73_P038661	539662	CD164L2	8.7398	0.0223198	CD164 sialomucin-like 2 (CD164L2), mRNA [NM_001076180]			A_73_P063556	524692	DOCK3	0.123168	0.00514359	dedicator of cytokinesis 3 [Source:HGNC Symbol;Acc:2989] [ENSBTAT00000002440]
A_73_P107661	281043	CCL2	5.11807	0.00573337	chemokine (C-C motif) ligand 2 (CCL2), mRNA [NM_174006]			A_73_110261	518896	ADD2	0.144226	0.0119203	adducin 2 (beta) (ADD2), mRNA [NM_001099009]
A_73_P093051	534256	CLCA2	5.09436	0.00346721	chloride channel accessory 2 [Source:HGNC Symbol;Acc:2016] [ENSBTAT00000033512]			A_73_P050831	538666	FAM131A	0.144726	0.000529619	family with sequence similarity 131, member A (FAM131A), mRNA [NM_001076118]
A_73_P170582	789078	LOC789078	4.7509	0.0251727	PREDICTED: uncharacterized LOC789078 (LOC789078), partial mRNA [XM_001255935]			A_73_P054881	528412	LOC528412	0.147103	0.000655787	multidrug resistance-associated protein 4 [ Bos taurus (cattle) ]
A_73_P063501	408013	CACNA1D	4.51179	0.00152539	calcium channel, voltage-dependent, L type, alpha 1D subunit (CACNA1D), mRNA [NM_001193025]			A_73_P157337	512799	COBRA1	0.160139	0.00035019	cofactor of BRCA1, mRNA (cDNA clone IMAGE:8087783), partial cds. [BC114764]
A_73_P087301	524061	ADARB2	4.50648	0.00135996	adenosine deaminase, RNA-specific, B2 (ADARB2), mRNA [NM_001192588]			A_73_114629	534505	CPXM2	0.163142	0.00463469	carboxypeptidase X (M14 family), member 2 (CPXM2), mRNA [NM_001206057]
A_73_P226872	788727	KRT9	4.4506	0.000703153	keratin 9 [Source:HGNC Symbol;Acc:6447] [ENSBTAT00000064531]			A_73_P070141	781742	41709	0.172468	0.0114079	membrane-associated ring finger (C3HC4) 11 (MARCH11), mRNA [NM_001205420]
A_73_P263241	618918	MLC1	4.42292	0.0188232	megalencephalic leukoencephalopathy with subcortical cysts 1 (MLC1), mRNA [NM_001076952]			A_73_113160	281385	PDYN	0.173704	0.0389777	prodynorphin (PDYN), mRNA [NM_174139]
A_73_101495	282468	SLCO2A1	4.35478	0.0126691	solute carrier organic anion transporter family, member 2A1 (SLCO2A1), mRNA [NM_174829]			A_73_P490858	518459	TRIM67	0.182517	0.0285201	tripartite motif containing 67 (TRIM67), mRNA [NM_001206749]
A_73_P072595	789523	KIFC2	4.34272	0.000519415	kinesin family member C2 (KIFC2), mRNA [NM_001206788]			A_73_P470093	767832	GOLGA7B	0.187648	0.0189485	golgin A7 family, member B (GOLGA7B), mRNA [NM_001076954]
A_73_P134721	783871		4.29274	0.0139529				A_73_P364506	506146	UNC13D	0.193218	0.00336842	unc-13 homolog D (C. elegans) (UNC13D), mRNA [NM_001192083]
A_73_P050896	408005	HEY1	4.28086	0.016723	hairy/enhancer-of-split related with YRPW motif 1 (HEY1), mRNA [NM_001001172]			A_73_P053781	407171	LOC407171	0.193996	0.0107423	Fc gamma 2 receptor (LOC407171), mRNA [NM_001001138]
A_73_102581	539563	MARK1	4.21783	0.00886335	MAP/microtubule affinity-regulating kinase 1 (MARK1), mRNA [NM_001192275]			A_73_117442	514066	FBP2	0.194454	0.00937724	fructose-1,6-bisphosphatase 2 (FBP2), mRNA [NM_001046164]
A_73_118320	518653	POLE2	4.18956	0.00438777	polymerase (DNA directed), epsilon 2 (p59 subunit) (POLE2), mRNA [NM_001105383]			A_73_P251606	280911	RGR	0.195034	0.0181051	retinal G protein coupled receptor (RGR), mRNA [NM_175775]
A_73_107799	534781	PBK	4.16322	0.0110516	PDZ binding kinase (PBK), mRNA [NM_001102178]			A_73_P039676	780781	LOC780781	0.195793	0.00476799	keratin associated protein (LOC780781), mRNA [NM_001079639]
A_73_P131076	534967	CYP4F3	4.13504	0.0170722	cytochrome P450, family 4, subfamily F, polypeptide 3 (CYP4F3), mRNA [NM_001046391]			A_73_P457456	505888	BTBD10	0.196377	0.00896323	BTB (POZ) domain containing 10 (BTBD10), mRNA [NM_001075230]
A_73_P204062	521027	SLC22A2	4.064	0.000541004	solute carrier family 22 (organic cation transporter), member 2 [Source:HGNC Symbol;Acc:10966] [ENSBTAT00000012607]			A_73_P421616	535383	RAPGEF3	0.19665	0.0202449	Rap guanine nucleotide exchange factor (GEF) 3 (RAPGEF3), mRNA [NM_001080302]
A_73_108139	281605	ADRB2	4.00888	0.0426177	adrenergic, beta-2-, receptor, surface (ADRB2), mRNA [NM_174231]			A_73_P357136	615013	BAD	0.196841	0.00061113	BCL2-associated agonist of cell death (BAD), mRNA [NM_001035459]
A_73_118210	517696	GPR63	3.97871	0.00246999	G protein-coupled receptor 63 [Source:HGNC Symbol;Acc:13302] [ENSBTAT00000003785]			A_73_100719	528030	NEU4	0.196854	0.00452412	sialidase 4 [Source:HGNC Symbol;Acc:21328] [ENSBTAT00000019755]
A_73_110672	280867	PRG4	3.9611	0.0414008	proteoglycan 4 (PRG4), mRNA [NM_001206633]			A_73_P267076	508820	LOC508820	0.200059	0.0149882	melanoma-associated antigen 9-like (LOC508820), mRNA [NM_001075373]
A_73_117756	511371	SIX1	3.91117	0.013897	SIX1 proteinUncharacterized protein [Source:UniProtKB/TrEMBL;Acc:Q08DI4] [ENSBTAT00000016104]			A_73_104591	511286	PABPC5	0.200462	0.0360466	poly(A) binding protein, cytoplasmic 5 (PABPC5), mRNA [NM_001192289]
A_73_105746	516742	LOC516742	3.89062	0.0288639	592171 MARC 6BOV cDNA 5', mRNA sequence [CB419316]			A_73_P059886	511607	HGSNAT	0.200601	0.0318645	heparan-alpha-glucosaminide N-acetyltransferase [Source:HGNC Symbol;Acc:26527] [ENSBTAT00000039742]
A_73_P076131	100139986	ANO3	3.88254	0.00689926	anoctamin 3 (ANO3), mRNA [NM_001191315]			A_73_114634	517006	GNG13	0.202052	0.0152894	guanine nucleotide binding protein (G protein), gamma 13 (GNG13), mRNA [NM_001206332]
A_73_P354131	614583	SERTAD4	3.88254	0.0323328	SERTA domain containing 4 (SERTAD4), mRNA [NM_001193037]			A_73_P144361	518774		0.20415	0.0253902	Uncharacterized protein [Source:UniProtKB/TrEMBL;Acc:F1MK94] [ENSBTAT00000020788]
A_73_105719	540081	MAB21L1	3.87555	0.0101068	mab-21-like 1 (C. elegans) (MAB21L1), mRNA [NM_001098110]			A_73_P410386	281637	ARRB1	0.205841	0.0198806	arrestin, beta 1 (ARRB1), mRNA [NM_174243]
A_73_101129	783871		3.86535	0.0142953				A_73_104268	504604	SOX14	0.205883	0.0255302	SRY (sex determining region Y)-box 14 (SOX14), mRNA [NM_001163781]
A_73_114708	539621	XK	3.83413	0.00799221	X-linked Kx blood group (McLeod syndrome) [Source:HGNC Symbol;Acc:12811] [ENSBTAT00000016904]			A_73_P263056	540947	SS18	0.207316	0.000802886	synovial sarcoma translocation, chromosome 18 (SS18), mRNA [NM_001098122]
A_73_P380856	541008	PTK2B	3.77035	0.013503	PTK2B protein tyrosine kinase 2 beta (PTK2B), mRNA [NM_001102252]			A_73_115645	507300	FOXC2	0.208353	0.0188454	forkhead box C2 (MFH-1, mesenchyme forkhead 1) (FOXC2), mRNA [NM_001193072]
A_73_P083421	533440	TSC1	3.75757	0.0252941	hamartin [Source:RefSeq peptide;Acc:NP_001069460] [ENSBTAT00000052129]			A_73_P327251	529141	TAPBPL	0.208526	0.0069439	TAP binding protein-like (TAPBPL), mRNA [NM_001102121]
A_73_116178	524491	CUX2	3.75367	0.0417503	cut-like homeobox 2 (CUX2), mRNA [NM_001192597]			A_73_P222107	507193	ADD1	0.208569	0.0289233	adducin 1 (alpha) (ADD1), mRNA [NM_001205999]
A_73_109942	540380	DUSP4	3.72515	0.00403445	dual specificity phosphatase 4 (DUSP4), mRNA [NM_001206953]			A_73_P346906	505156	KIAA0922	0.209628	0.000700747	KIAA0922 ortholog (KIAA0922), mRNA [NM_001076803]
A_73_P030641	510352	SPATA7	3.63713	0.00439954	spermatogenesis associated 7 (SPATA7), mRNA [NM_001098928]			A_73_P463441	538553	PRRC2A	0.209962	0.0368865	proline-rich coiled-coil 2A (PRRC2A), mRNA [NM_001205557]
A_73_P461466	521686	ZC3H4	3.58755	0.00246779	zinc finger CCCH-type containing 4 (ZC3H4), mRNA [NM_001205889]			A_73_P347011	506401	GLTSCR2	0.210239	0.0134354	glioma tumor suppressor candidate region gene 2 (GLTSCR2), mRNA [NM_001038507]
A_73_P067036	100140488	CCL17	3.5873	0.0104993	chemokine (C-C motif) ligand 17 [Source:HGNC Symbol;Acc:10615] [ENSBTAT00000001579]			A_73_P305631	524806	MAPK8IP1	0.210297	0.04645	mitogen-activated protein kinase 8 interacting protein 1 (MAPK8IP1), mRNA [NM_001102508]
A_73_P383126	790482	SYCE3	3.56846	0.00660982	synaptonemal complex central element protein 3 (SYCE3), mRNA [NM_001206333]			A_73_P058506	504800	APOBR	0.213602	0.00247002	apolipoprotein B receptor [Source:HGNC Symbol;Acc:24087] [ENSBTAT00000037341]
A_73_108788	100126048	BOLA-N	3.42618	0.0238661	MHC class I antigen (BOLA-N), mRNA [NM_001105651]			A_73_P368136	507914	SORBS3	0.214359	0.0299033	sorbin and SH3 domain containing 3 (SORBS3), mRNA [NM_001045985]
A_73_P063166	522113	MYRIP	3.40345	0.0080817	myosin VIIA and Rab interacting protein [Source:HGNC Symbol;Acc:19156] [ENSBTAT00000012409]			A_73_P254991	614548	GADL1	0.214835	0.0128384	glutamate decarboxylase-like 1 (GADL1), mRNA [NM_001102281]
A_73_102049	781353	RYK	3.40345	0.0139692	PREDICTED: RYK receptor-like tyrosine kinase (RYK), mRNA [XM_001249766]			A_73_P251866	408002	ATG4B	0.214984	0.0136306	cysteine protease ATG4B [Source:RefSeq peptide;Acc:NP_001001170] [ENSBTAT00000020474]
A_73_P284726	407098	CD4	3.39286	0.0223734	CD4 molecule (CD4), mRNA [NM_001103225]			A_73_P063386	387602	PROK2	0.215372	0.00075815	prokineticin 2 (PROK2), mRNA [NM_199445]
A_73_P381266	505859	PYROXD1	3.38886	0.0181156	pyridine nucleotide-disulphide oxidoreductase domain 1 (PYROXD1), mRNA [NM_001105334]			A_73_119916	539477	TSSK4	0.217427	0.018479	testis-specific serine kinase 4 (TSSK4), mRNA [NM_001191345]
A_73_P169767	536141	HOXC11	3.37503	0.0133724	homeobox C11 (HOXC11), mRNA [NM_001192873]			A_73_P281106	768053	AP1S1	0.217547	0.010388	adaptor-related protein complex 1, sigma 1 subunit (AP1S1), mRNA [NM_001077110]
A_73_107523	524182	BNC1	3.35776	0.0285769	PREDICTED: basonuclin 1 (BNC1), mRNA [XM_002696597]			A_73_P283951	526884	WDR6	0.217607	0.00189343	WD repeat domain 6 (WDR6), mRNA [NM_001105623]
A_73_P093466	787081	LOC787081	3.35683	0.00461404	PREDICTED: UPF0632 protein A (LOC787081), mRNA [XM_001254585]			A_73_105603	280834	EVC2	0.218197	0.009786	Ellis van Creveld syndrome 2 (EVC2), mRNA [NM_173927]
A_73_P459181	532603	KIAA1598	3.34661	0.0187426	hypothetical protein LOC532603 [Source:RefSeq peptide;Acc:NP_001103550] [ENSBTAT00000009971]			A_73_P397176	783665	DAAM2	0.219015	0.0447332	dishevelled associated activator of morphogenesis 2 [Source:HGNC Symbol;Acc:18143] [ENSBTAT00000036988]
A_73_P265776	281566	UGT8	3.33203	0.0147384	UDP glycosyltransferase 8 (UGT8), mRNA [NM_001083635]			A_73_P379221	514418	ZNF526	0.220783	0.0460099	zinc finger protein 526 (ZNF526), mRNA [NM_001101997]
A_73_P281371	506176	TIPIN	3.32487	0.0350226	TIMELESS interacting protein (TIPIN), mRNA [NM_001105336]			A_73_P384936	514257	LOC514257	0.22115	0.0414907	uncharacterized LOC514257 (LOC514257), mRNA [NM_001075657]
A_73_P117071	515321	BDH2	3.31429	0.0278583	3-hydroxybutyrate dehydrogenase, type 2 (BDH2), mRNA [NM_001034488]			A_73_104365	100138309	SYN3	0.222011	0.00322627	synapsin III (SYN3), mRNA [NM_001191357]
A_73_P047406	505899	ARSE	3.28684	0.0176763	arylsulfatase E (chondrodysplasia punctata 1) (ARSE), mRNA [NM_001097988]			A_73_P088271	541048	GLCCI1	0.222072	0.00707367	glucocorticoid induced transcript 1 [Source:HGNC Symbol;Acc:18713] [ENSBTAT00000040129]
A_73_P322881	281860	IL1RN	3.27002	0.0487344	interleukin 1 receptor antagonist (IL1RN), mRNA [NM_174357]			A_73_P037876	286806	ADAMTS4	0.22238	0.0132952	ADAM metallopeptidase with thrombospondin type 1 motif, 4 (ADAMTS4), mRNA [NM_181667]
A_73_P473583	527084	CCDC77	3.26617	0.0116457	coiled-coil domain containing 77 (CCDC77), mRNA [NM_001102106]			A_73_P102776	408019	CCR4	0.222411	0.0318747	chemokine (C-C motif) receptor 4 (CCR4), mRNA [NM_001100293]
A_73_111017	538831	ATG14	3.26436	0.0126034	ATG14 autophagy related 14 homolog (S. cerevisiae) (ATG14), mRNA [NM_001192099]			A_73_110578	281094	CSF1	0.222442	0.0260343	colony stimulating factor 1 (macrophage) (CSF1), mRNA [NM_174026]
A_73_P286871	509239	TMCC3	3.25826	0.027836	transmembrane and coiled-coil domain family 3 (TMCC3), mRNA [NM_001038063]			A_73_110080	532644	KRT71	0.222611	0.0210007	keratin 71 (KRT71), mRNA [NM_001075970]
A_73_P302166	525136	POC1B	3.23284	0.0480663	POC1 centriolar protein homolog B (Chlamydomonas) (POC1B), mRNA [NM_001099031]			A_73_P113371	784636	AP2A1	0.22357	0.0286148	adaptor-related protein complex 2, alpha 1 subunit (AP2A1), mRNA [NM_001191440]
A_73_100067	100299449	CNR1	3.2085	0.000399221	cannabinoid receptor 1 (brain) (CNR1), mRNA [NM_001242341]			A_73_119397	509161	DLGAP5	0.223694	0.00334415	discs, large (Drosophila) homolog-associated protein 5 (DLGAP5), mRNA [NM_001076822]
A_73_P094441	534223	SCN3A	3.20495	0.0418042	sodium channel, voltage-gated, type III, alpha subunit [Source:HGNC Symbol;Acc:10590] [ENSBTAT00000025829]			A_73_P069111	100337259	CIB2	0.223787	0.00395858	calcium and integrin binding family member 2 [Source:HGNC Symbol;Acc:24579] [ENSBTAT00000014575]
A_73_P113696	618365	SPATA17	3.19652	0.00543265	PREDICTED: spermatogenesis associated 17 (SPATA17), mRNA [XM_870696]			A_73_109032	525516	DND1	0.226267	0.044443	dead end homolog 1 (zebrafish) (DND1), mRNA [NM_001193145]
A_73_101514	534731	EPHB1	3.18833	0.011112	EPH receptor B1 (EPHB1), mRNA [NM_001192829]			A_73_P061236	613817	VPS37C	0.226267	0.0138117	vacuolar protein sorting 37 homolog C (S. cerevisiae) (VPS37C), mRNA [NM_001206150]
A_73_P484178	510708		3.17466	0.0234558				A_73_P071481	788459	SOX13	0.226361	0.0121021	SRY (sex determining region Y)-box 13 [Source:HGNC Symbol;Acc:11192] [ENSBTAT00000010692]
A_73_P321136	528076	DARC	3.16411	0.0147682	Duffy blood group, chemokine receptor (DARC), mRNA [NM_001015634]			A_73_113509	615452	TBC1D19	0.226707	0.00792125	TBC1 domain family, member 19 (TBC1D19), mRNA [NM_001076938]
A_73_P104511	100296545	LOC100296545	3.1536	0.0241394	cDNA clone IMAGE:8065511. [BC126780]			A_73_P078831	539023	TRIM36	0.226738	0.0298603	tripartite motif containing 36 (TRIM36), mRNA [NM_001206726]
A_73_P039521	506961	ADC	3.1329	0.0413332	arginine decarboxylase (ADC), mRNA [NM_001038510]			A_73_116922	504250	CRMP1	0.226911	0.0192556	collapsin response mediator protein 1 (CRMP1), mRNA [NM_001192021]
A_73_P092606	508547	PDE4DIP	3.12315	0.0144295	phosphodiesterase 4D interacting protein [Source:RefSeq peptide;Acc:NP_001095372] [ENSBTAT00000061284]			A_73_P032831	534296	MTHFD1L	0.227163	0.0118023	methylenetetrahydrofolate dehydrogenase (NADP+ dependent) 1-like (MTHFD1L), nuclear gene encoding mitochondrial protein, mRNA [NM_001076018]
A_73_P107591	784000		3.0962	0.0279728	Uncharacterized protein [Source:UniProtKB/TrEMBL;Acc:F1MV84] [ENSBTAT00000004704]			A_73_P048691	281010	ARNT	0.227336	0.00854975	aryl hydrocarbon receptor nuclear translocator (ARNT), mRNA [NM_173993]
A_73_P403776	613725	PCBP3	3.09299	0.00859495	poly(rC) binding protein 3 (PCBP3), mRNA [NM_001076284]			A_73_114886	788015	ACPT	0.227415	0.00382393	acid phosphatase, testicular (ACPT), mRNA [NM_001206967]
A_73_P463981	520297	ADAM32	3.08421	0.0075867	ADAM metallopeptidase domain 32 (ADAM32), mRNA [NM_001046250]			A_73_P039081	100125225	SLC17A6	0.22762	0.0131222	solute carrier family 17 (sodium-dependent inorganic phosphate cotransporter), member 6 (SLC17A6), mRNA [NM_001103110]
A_73_118714	281227	HMMR	3.07994	0.0147906	hyaluronan-mediated motility receptor (RHAMM) (HMMR), mRNA [NM_001206621]			A_73_P254166	531391	MAPK3	0.227683	0.000204947	mitogen-activated protein kinase 3 (MAPK3), mRNA [NM_001110018]
A_73_P037111	613853	PIP	3.07567	0.0409979	prolactin-induced protein (PIP), mRNA [NM_001080913]			A_73_P414096	541101	TUBG1	0.227967	0.00217888	tubulin, gamma 1 (TUBG1), mRNA [NM_001076255]
A_73_P185672	526482	TTLL6	3.07418	0.0454943	tubulin tyrosine ligase-like family, member 6 [Source:HGNC Symbol;Acc:26664] [ENSBTAT00000064999]			A_73_115127	787200	GALNT10	0.228822	0.0314199	UDP-N-acetyl-alpha-D-galactosamine:polypeptide N-acetylgalactosaminyltransferase 10 (GalNAc-T10) [Source:HGNC Symbol;Acc:19873] [ENSBTAT00000048360]
A_73_107466	613778	POLR3G	3.0466	0.0156618	polymerase (RNA) III (DNA directed) polypeptide G (32kD) (POLR3G), mRNA [NM_001206143]			A_73_P404256	509535	NUDT18	0.229203	0.0485655	nudix (nucleoside diphosphate linked moiety X)-type motif 18 [Source:HGNC Symbol;Acc:26194] [ENSBTAT00000004527]
A_73_P085821	541160		3.02451	0.0151976	glycine receptor, alpha 3 [Source:HGNC Symbol;Acc:4328] [ENSBTAT00000061342]			A_73_107678	100849670	NUS1	0.230718	0.0255608	nuclear undecaprenyl pyrophosphate synthase 1 homolog (S. cerevisiae) (NUS1), mRNA [NM_001255968]
A_73_P032031	534385	ZNF410	3.02325	0.0276134	zinc finger protein 410 (ZNF410), mRNA [NM_001034609]			A_73_120394	616952	LOC616952	0.231166	0.040139	olfactory receptor, family 10, subfamily J, member 1 [Source:HGNC Symbol;Acc:8175] [ENSBTAT00000064894]
A_73_P487118	100138147	NEK5	3.01551	0.0355985	PREDICTED: NIMA (never in mitosis gene a)-related kinase 5 (NEK5), mRNA [XM_001788409]			A_73_P074426	507479	CEP250	0.232355	0.0218396	centrosomal protein 250kDa [Source:HGNC Symbol;Acc:1859] [ENSBTAT00000063863]
A_73_115572	511292	POT1	3.00737	0.0471416	protection of telomeres 1 homolog (S. pombe) [Source:HGNC Symbol;Acc:17284] [ENSBTAT00000017541]			A_73_P454221	508162	NCOA2	0.233355	0.00574812	nuclear receptor coactivator 2 [Source:HGNC Symbol;Acc:7669] [ENSBTAT00000027071]
A_73_P082921	521556	MSGN1	3.00299	0.0296671	mesogenin 1 [Source:HGNC Symbol;Acc:14907] [ENSBTAT00000052784]			A_73_112031	529193	TSSK1B	0.234165	0.0257181	testis-specific serine kinase 1B (TSSK1B), mRNA [NM_001083710]
A_73_P304471	615037	BMP2	3.00237	0.0466907	bone morphogenetic protein 2 (BMP2), mRNA [NM_001099141]			A_73_P444146	280909	REN	0.235565	0.00347192	renin (REN), mRNA [NM_001206509]
A_73_P302096	515338	ACACB	2.97708	0.00876886	acetyl-CoA carboxylase beta (ACACB), mRNA [NM_001205333]			A_73_101490	337912	PAG17	0.235614	0.0177502	mRNA for similar to pregnancy-associated glycoprotein 17, partial cds, clone: ORCS12915. [AB099049]
A_73_P389741	533065	SCN9A	2.96247	0.0395026	sodium channel, voltage-gated, type IX, alpha subunit (SCN9A), mRNA [NM_001110787]			A_73_P119626	617179	TSPYL2	0.235712	0.0190318	Uncharacterized protein [Source:UniProtKB/TrEMBL;Acc:E1BKJ1] [ENSBTAT00000023648]
A_73_P075821	519071	LOC519071	2.95324	0.0336417	Uncharacterized protein [Source:UniProtKB/TrEMBL;Acc:E1BDG1] [ENSBTAT00000030210]			A_73_P447031	782744		0.235794	0.0108609	family with sequence similarity 222, member B [Source:HGNC Symbol;Acc:25563] [ENSBTAT00000064131]
A_73_P115616	537277	SCN8A	2.94527	0.0337311	sodium channel, voltage gated, type VIII, alpha subunit (SCN8A), mRNA [NM_001193102]			A_73_P092141	520257	OR6Y1	0.235958	0.0189316	olfactory receptor, family 6, subfamily Y, member 1 [Source:HGNC Symbol;Acc:14823] [ENSBTAT00000055310]
A_73_P455526	540918	FAM13C	2.93142	0.0364095	family with sequence similarity 13, member C (FAM13C), mRNA [NM_001078029]			A_73_100988	282714	MYH7	0.236334	0.0225008	myosin, heavy chain 7, cardiac muscle, beta (MYH7), mRNA [NM_174727]
A_73_P052831	519314		2.9304	0.0104194	zinc finger protein 792 [Source:HGNC Symbol;Acc:24751] [ENSBTAT00000017105]			A_73_P495803	535297	DST	0.236662	0.00179799	PREDICTED: dystonin, transcript variant 1 (DST), mRNA [XM_001252266]
A_73_P078226	615633	LOC615633	2.92777	0.0392455	cDNA clone IMAGE:8025287. [BC149670]			A_73_P166867	522282	ZFAT	0.236957	0.0427921	zinc finger and AT hook domain containing [Source:HGNC Symbol;Acc:19899] [ENSBTAT00000023578]
A_73_P114631	782768		2.92189	0.0405036	Rep: Trace amine-associated receptor 8a - Rattus norvegicus (Rat), partial (93%) [TC397522]			A_73_P280351	540351	ZER1	0.237089	0.0227313	zer-1 homolog (C. elegans) (ZER1), mRNA [NM_001205808]
A_73_116155	540390	ARSI	2.90815	0.030315	arylsulfatase family, member I [Source:HGNC Symbol;Acc:32521] [ENSBTAT00000017050]			A_73_P072711	506270	PTK2	0.237319	0.00811827	PTK2 protein tyrosine kinase 2 (PTK2), mRNA [NM_001075250]
A_73_P166447	790880	ATXN3	2.90714	0.0162345	ataxin 3 (ATXN3), mRNA [NM_001099216]			A_73_P065821	788138	KRTAP9-1	0.237368	0.0327325	keratin associated protein 9-1 (KRTAP9-1), mRNA [NM_001105020]
A_73_114979	506293	LOC506293	2.89307	0.0488732	PREDICTED: putative ATP-dependent RNA helicase DDX11-like protein 8-like (LOC506293), miscRNA [XR_083313]			A_73_P100726	281743	DEFB1	0.237747	0.0256366	defensin, beta 1 (DEFB1), mRNA [NM_175703]
A_73_P109926	338100	RAB3C	2.89046	0.0206435	RAB3C, member RAS oncogene family (RAB3C), mRNA [NM_176873]			A_73_P069931	538255	HCN1	0.237912	0.000889614	hyperpolarization activated cyclic nucleotide-gated potassium channel 1 (HCN1), mRNA [NM_001206580]
A_73_114371	281759	FABP4	2.87886	0.0382165	fatty acid binding protein 4, adipocyte (FABP4), mRNA [NM_174314]			A_73_P368986	505791	TROAP	0.238226	0.0122033	trophinin associated protein (tastin) (TROAP), mRNA [NM_001024477]
A_73_P051056	512219	MGC138914	2.8701	0.0297564	uncharacterized LOC512219 (MGC138914), mRNA [NM_001083673]			A_73_P040016	516498	PAQR6	0.238242	0.0456309	progestin and adipoQ receptor family member VI (PAQR6), mRNA [NM_001046225]
A_73_P493555	782792	LOC782792	2.8695	0.00637055	GB			A_73_P090396	505576	LOC505576	0.239716	0.0131205	GB
A_73_P263826	540932	FBXW7	2.86314	0.0134664	F-box and WD repeat domain containing 7 (FBXW7), mRNA [NM_001076249]			A_73_P059556	281743	DEFB1	0.240599	0.00384956	defensin, beta 1 (DEFB1), mRNA [NM_175703]
A_73_P416816	505551	MYCBPAP	2.86175	0.0232237	MYCBP associated protein [Source:HGNC Symbol;Acc:19677] [ENSBTAT00000019089]			A_73_P061476	513662	C29H11orf84	0.241216	0.0119184	chromosome 29 open reading frame, human C11orf84 (C29H11orf84), mRNA [NM_001205765]
A_73_P316381	505886	IQGAP3	2.86037	0.033698	IQ motif containing GTPase activating protein 3 (IQGAP3), mRNA [NM_001098880]			A_73_P405546	531369	TTF2	0.241886	0.00430406	transcription termination factor, RNA polymerase II (TTF2), mRNA [NM_001080735]
A_73_103986	519816	AASDHPPT	2.85462	0.0396524	aminoadipate-semialdehyde dehydrogenase-phosphopantetheinyl transferase (AASDHPPT), mRNA [NM_001206477]			A_73_P335381	617248	GRHL1	0.241987	0.0160688	grainyhead-like 1 (Drosophila) (GRHL1), mRNA [NM_001076450]
A_73_114920	515038	OR10K1	2.84297	0.00731118	olfactory receptor, family 10, subfamily K, member 1 [Source:HGNC Symbol;Acc:14693] [ENSBTAT00000030546]			A_73_P037821	280880	NPB	0.242289	0.00891123	neuropeptide B (NPB), mRNA [NM_173944]
A_73_P419086	506387	LAMA1	2.84179	0.0432633	laminin, alpha 1 [Source:HGNC Symbol;Acc:6481] [ENSBTAT00000024169]			A_73_P325411	519857	PRDM6	0.243299	0.0155985	PR domain containing 6 (PRDM6), mRNA [NM_001103255]
A_73_P043731	515855	CCDC42B	2.81259	0.0238962	coiled-coil domain containing 42B (CCDC42B), mRNA [NM_001144873]			A_73_P030601	407143	HDGFL1	0.243434	0.0119177	hepatoma derived growth factor-like 1 (HDGFL1), mRNA [NM_001001136]
A_73_P264276	615850	PTPN5	2.8124	0.0105194	protein tyrosine phosphatase, non-receptor type 5 (striatum-enriched) (PTPN5), mRNA [NM_001102293]			A_73_P357621	614015	SMTNL1	0.243822	0.0452123	smoothelin-like 1 [Source:HGNC Symbol;Acc:32394] [ENSBTAT00000043836]
A_73_P416111	514534	WC1.3	2.80305	0.0447302	PREDICTED: WC1.3 molecule (WC1.3), mRNA [XM_003586139]			A_73_P030296	541076	CNST	0.244059	0.0212077	consortin, connexin sorting protein (CNST), mRNA [NM_001105256]
A_73_P071806	100137872	AKT3	2.80092	0.0341507	v-akt murine thymoma viral oncogene homolog 3 (protein kinase B, gamma) (AKT3), mRNA [NM_001191309]			A_73_P204722	618035	RAB27A	0.24438	0.00552295	RAB27A, member RAS oncogene family (RAB27A), mRNA [NM_001101270]
A_73_P103086	444870	TLR5	2.78697	0.0118671	toll-like receptor 5 (TLR5), mRNA [NM_001040501]			A_73_P268641	536625	EVI5L	0.245314	0.0425876	ecotropic viral integration site 5-like (EVI5L), mRNA [NM_001099075]
A_73_116278	530799	CCDC141	2.77156	0.0190999	coiled-coil domain containing 141 (CCDC141), mRNA [NM_001242308]			A_73_P093421	521973	ZYG11A	0.245348	0.00874043	zyg-11 homolog A (C. elegans) (ZYG11A), mRNA [NM_001205891]
A_73_P070676	504951	GALNT9	2.75796	0.0439211	UDP-N-acetyl-alpha-D-galactosamine:polypeptide N-acetylgalactosaminyltransferase 9 (GalNAc-T9) (GALNT9), mRNA [NM_001083641]			A_73_P168282	523701	NCAN	0.245365	0.0461731	neurocan (NCAN), mRNA [NM_001193082]
A_73_P041061	514313	PACS1	2.75528	0.0468497	phosphofurin acidic cluster sorting protein 1 (PACS1), mRNA [NM_001143870]			A_73_P300706	281865	IMPA1	0.245978	0.0179747	inositol(myo)-1(or 4)-monophosphatase 1 (IMPA1), mRNA [NM_174361]
A_73_P264281	512533	FRG1	2.70832	0.0180106	FSHD region gene 1 (FRG1), mRNA [NM_001075566]			A_73_103479	100138783	C11H9orf114	0.246131	0.0154986	chromosome 9 open reading frame 114 [Source:HGNC Symbol;Acc:26933] [ENSBTAT00000016565]
A_73_P107911	515712		2.70776	0.0341579				A_73_P081856	511779	MAP3K4	0.246507	0.00323031	mitogen-activated protein kinase kinase kinase 4 [Source:HGNC Symbol;Acc:6856] [ENSBTAT00000026753]
A_73_P091201	530230	CCDC91	2.70401	0.000489408	coiled-coil domain containing 91 (CCDC91), mRNA [NM_001193032]			A_73_P085031	505683	TPGS1	0.247517	0.00977494	PREDICTED: chromosome 7 open reading frame, human C19orf20 (C7H19orf20), mRNA [XM_582010]
A_73_P382731	505603	RPL34	2.69821	0.0373988	ribosomal protein L34 (RPL34), mRNA [NM_001206221]			A_73_P159873	537718	ARHGEF9	0.248686	0.0303335	Cdc42 guanine nucleotide exchange factor (GEF) 9 (ARHGEF9), mRNA [NM_001035418]
A_73_116149	504688	OR10J3	2.69447	0.0161275	olfactory receptor, family 10, subfamily J, member 3 [Source:HGNC Symbol;Acc:14992] [ENSBTAT00000017126]			A_73_102672	414921	CLDN4	0.249291	0.0253953	claudin 4 (CLDN4), mRNA [NM_001014391]
A_73_P060246	326284	FGF8	2.68384	0.0372107	fibroblast growth factor 8 (androgen-induced) (FGF8), mRNA [NM_001206678]			A_73_P042521	281358	NPR3	0.24936	0.0339556	natriuretic peptide receptor C/guanylate cyclase C (atrionatriuretic peptide receptor C) (NPR3), mRNA [NM_174127]
A_73_113774	513348	NME9	2.65167	0.00650522	NME gene family member 9 (NME9), mRNA [NM_001075615]			A_73_P424371	531659	C1QTNF3	0.249775	0.00882379	C1q and tumor necrosis factor related protein 3 (C1QTNF3), mRNA [NM_001101138]
A_73_101389	513723	RALGDS	2.64579	0.00101256	ral guanine nucleotide dissociation stimulator (RALGDS), mRNA [NM_001101978]			A_73_P078091	523530	NXF3	0.249896	0.027256	nuclear RNA export factor 3 (NXF3), mRNA [NM_001078052]
A_73_102469	528582	CCBL1	2.62642	0.00255905	cysteine conjugate-beta lyase, cytoplasmic (CCBL1), mRNA [NM_001077978]			A_73_106877	537193	OBSCN	0.250087	0.0144562	obscurin, cytoskeletal calmodulin and titin-interacting RhoGEF (OBSCN), mRNA [NM_001102196]
A_73_P040301	507778	IL22	2.61371	0.0222438	interleukin 22 (IL22), mRNA [NM_001098379]			A_73_P264956	507154	MRPL4	0.250347	0.0252995	mitochondrial ribosomal protein L4 (MRPL4), nuclear gene encoding mitochondrial protein, mRNA [NM_001037450]
A_73_P270851	504295		2.61027	0.0139958				A_73_P102611	369025	PRF1	0.250416	0.0155247	perforin 1 (pore forming protein) (PRF1), mRNA [NM_001143735]
A_73_P053676	523769	LOC523769	2.59638	0.0474601	Rep: Olfactory receptor 8, rat orthologue of mouse MOR121-1 - Rattus norvegicus (Rat), partial (98%) [TC399097]			A_73_P055261	790068		0.250573	0.0208011	leukocyte immunoglobulin-like receptor, subfamily A (with TM domain), member 4 [Source:RefSeq peptide;Acc:NP_001095827] [ENSBTAT00000025766]
A_73_P133491	511575	GPX8	2.5953	0.0256091	glutathione peroxidase 8 (putative) (GPX8), mRNA [NM_001046088]			A_73_P396406	281201	GNB1	0.250833	0.016908	guanine nucleotide binding protein (G protein), beta polypeptide 1 (GNB1), mRNA [NM_175777]
A_73_P066401	511773	RBFOX3	2.5917	0.0487024	RNA binding protein, fox-1 homolog (C. elegans) 3 (RBFOX3), mRNA [NM_001075537]			A_73_P256986	513052	TOE1	0.251077	0.00391968	target of EGR1, member 1 (nuclear) (TOE1), mRNA [NM_001075594]
A_73_120710	281743	DEFB1	2.57095	0.0108717	defensin, beta 1 (DEFB1), mRNA [NM_175703]			A_73_P067206	524061	ADARB2	0.251966	0.00793729	adenosine deaminase, RNA-specific, B2 (ADARB2), mRNA [NM_001192588]
A_73_P093246	522059	RAVER2	2.56703	0.0399024	ribonucleoprotein, PTB-binding 2 [Source:HGNC Symbol;Acc:25577] [ENSBTAT00000043383]			A_73_P239640	613755	CNTD2	0.252245	0.0153237	PREDICTED: G2 [XR_083919]
A_73_P032571	533257	TMOD3	2.56418	0.0234939	tropomodulin 3 (ubiquitous) (TMOD3), mRNA [NM_001075987]			A_73_116621	539838	FTMT	0.252788	0.0221832	ferritin mitochondrial (FTMT), nuclear gene encoding mitochondrial protein, mRNA [NM_001076190]
A_73_P091271	100138011	IAPP	2.5562	0.0330035	islet amyloid polypeptide (IAPP), mRNA [NM_001195038]			A_73_P348636	534917	TTI1	0.253402	0.0202907	TELO2 interacting protein 1 (TTI1), mRNA [NM_001076042]
A_73_P411111	539763	PARP11	2.55443	0.0480538	poly (ADP-ribose) polymerase family, member 11 (PARP11), mRNA [NM_001082452]			A_73_P314576	512213	COG2	0.253507	0.0253161	component of oligomeric golgi complex 2 (COG2), mRNA [NM_001076839]
A_73_P059181	613629	SIRT1	2.55337	0.020398	sirtuin 1 (SIRT1), mRNA [NM_001192980]			A_73_P066531	618637	TRIM65	0.253648	0.0054418	tripartite motif containing 65 [Source:HGNC Symbol;Acc:27316] [ENSBTAT00000029353]
A_73_P044231	781996	CYCT	2.5523	0.0187473	cytochrome c, testis (CYCT), nuclear gene encoding mitochondrial protein, mRNA [NM_001077963]			A_73_P081321	615481	KLHL32	0.253947	0.0161792	kelch-like 32 (Drosophila) [Source:HGNC Symbol;Acc:21221] [ENSBTAT00000006977]
A_73_P032876	781292	TNMD	2.53344	0.0392069	tenomodulin (TNMD), mRNA [NM_001099948]			A_73_P055702	512400	OR5L2	0.254705	0.0357347	GB
A_73_P073891	525199	GZF1	2.52836	0.0328356	GDNF-inducible zinc finger protein 1 [Source:HGNC Symbol;Acc:15808] [ENSBTAT00000046451]			A_73_P054226	100336364		0.254793	0.009032
A_73_P054301	511353		2.5245	0.0190487				A_73_P303491	505465	LOC505465	0.255058	0.00288789	inhibitor of kappa light polypeptide gene enhancer in B-cells, kinase complex-associated protein [Source:HGNC Symbol;Acc:5959] [ENSBTAT00000006570]
A_73_108878	512417	SLC22A15	2.52241	0.0386124	solute carrier family 22, member 15 (SLC22A15), mRNA [NM_001193093]			A_73_P172857	534254	FAM54A	0.255377	0.0419746	family with sequence similarity 54, member A (FAM54A), mRNA [NM_001017948]
A_73_103585	530757	SULT6B1	2.5142	0.0389508	sulfotransferase family, cytosolic, 6B, member 1 [Source:HGNC Symbol;Acc:33433] [ENSBTAT00000011474]			A_73_P466833	509684	SLC25A39	0.256246	0.00365246	solute carrier family 25, member 39 (SLC25A39), mRNA [NM_001075415]
A_73_107827	538985	FERD3L	2.50828	0.0469982	Fer3-like (Drosophila) [Source:HGNC Symbol;Acc:16660] [ENSBTAT00000057534]			A_73_110694	617717	PRRT1	0.256904	0.0232765	proline-rich transmembrane protein 1 (PRRT1), mRNA [NM_001076947]
A_73_P109621	541078	MAT1A	2.50516	0.0237092	methionine adenosyltransferase I, alpha (MAT1A), mRNA [NM_001046497]			A_73_P094151	100140733		0.256922	0.0210945
A_73_P048696	282136	ADRBK2	2.47787	0.012765	adrenergic, beta, receptor kinase 2 (ADRBK2), mRNA [NM_174500]			A_73_109633	100139476	GPR39	0.257688	0.0425228	G protein-coupled receptor 39 (GPR39), mRNA [NM_001143744]
A_73_101304	515537	CLDND1	2.46776	0.042587	claudin domain containing 1 (CLDND1), mRNA [NM_001206357]			A_73_P255926	513343	TMPRSS4	0.257992	0.0208201	transmembrane protease, serine 4 (TMPRSS4), mRNA [NM_001101973]
A_73_P047186	664644	T2R10C	2.46212	0.0192533	bitter taste receptor Bota-T2R10C (T2R10C), mRNA [NM_001046631]			A_73_P232242	100124510	BAP1	0.25801	0.0212641	BRCA1 associated protein-1 (ubiquitin carboxy-terminal hydrolase) (BAP1), mRNA [NM_001102549]
A_73_114489	526205	GSTCD	2.46178	0.0471176	glutathione S-transferase, C-terminal domain containing (GSTCD), mRNA [NM_001099035]			A_73_P082361	786807		0.258762	0.0200758	oxoeicosanoid (OXE) receptor 1 [Source:HGNC Symbol;Acc:24884] [ENSBTAT00000005326]
A_73_P061426	404128	SLC22A8	2.45803	0.0488788	solute carrier family 22 (organic anion transporter), member 8 (SLC22A8), mRNA [NM_001206246]			A_73_P071051	784636	AP2A1	0.258978	0.00649477	adaptor-related protein complex 2, alpha 1 subunit (AP2A1), mRNA [NM_001191440]
A_73_P074116	514508	BIRC7	2.45751	0.0354651	baculoviral IAP repeat containing 7 [Source:HGNC Symbol;Acc:13702] [ENSBTAT00000006463]			A_73_P460101	617930	ACCN1	0.259103	0.0167695	amiloride-sensitive cation channel 1, neuronal (ACCN1), mRNA [NM_001076484]
A_73_P512538	782851	MT4	2.45377	0.0291166	metallothionein 4 (MT4), mRNA [NM_001114859]			A_73_P031066	280804	GH1	0.259517	0.0245912	growth hormone 1 (GH1), mRNA [NM_180996]
A_73_P054541	100850640		2.44986	0.0332686	unc-79 homolog (C. elegans) [Source:HGNC Symbol;Acc:19966] [ENSBTAT00000010549]			A_73_103938	280916	RP1	0.262211	0.008872	retinitis pigmentosa 1 (autosomal dominant) (RP1), mRNA [NM_173958]
A_73_P140701	539881	KCTD8	2.44392	0.0371286	potassium channel tetramerisation domain containing 8 (KCTD8), mRNA [NM_001205725]			A_73_P087041	510819	KIF12	0.262921	0.0100198	kinesin family member 12 [Source:HGNC Symbol;Acc:21495] [ENSBTAT00000020826]
A_73_P093621	524662	LOC524662	2.43378	0.0129913	Uncharacterized protein [Source:UniProtKB/TrEMBL;Acc:E1B7N7] [ENSBTAT00000055696]			A_73_P446396	515356	CYB5D2	0.263432	0.0136892	cytochrome b5 domain containing 2 [Source:HGNC Symbol;Acc:28471] [ENSBTAT00000021708]
A_73_P066421	100141038	CYTH1	2.43277	0.0430803	cytohesin 1 [Source:HGNC Symbol;Acc:9501] [ENSBTAT00000008751]			A_73_P439101	614671	C1QTNF5	0.263797	0.0051481	C1q and tumor necrosis factor related protein 5 (C1QTNF5), mRNA [NM_001099138]
A_73_111037	783645	VCL	2.43277	0.0360134	vinculin, mRNA (cDNA clone MGC:142547 IMAGE:8361450), complete cds. [BC120206]			A_73_P055446	527014	SV2B	0.264438	0.0278925	synaptic vesicle glycoprotein 2B (SV2B), mRNA [NM_001083448]
A_73_P115391	537989		2.43243	0.0356963	Fraser syndrome 1 [Source:HGNC Symbol;Acc:19185] [ENSBTAT00000060947]			A_73_P044346	615844	ENG	0.265007	0.0131248	endoglin (ENG), mRNA [NM_001076397]
A_73_P051206	527239	JAKMIP2	2.41262	0.0490348	janus kinase and microtubule interacting protein 2 (JAKMIP2), mRNA [NM_001075897]			A_73_P325046	530018	SEMA4F	0.265521	0.0246024	semaphorin-4F [Source:RefSeq peptide;Acc:NP_001095596] [ENSBTAT00000056323]
A_73_P267471	511727	LRRC49	2.40261	0.013831	leucine rich repeat containing 49 (LRRC49), mRNA [NM_001100343]			A_73_P430736	537070	PMM1	0.266019	0.00722906	phosphomannomutase 1 (PMM1), mRNA [NM_001076083]
A_73_P451376	784871	ZBTB33	2.39961	0.0364392	zinc finger and BTB domain containing 33 (ZBTB33), mRNA [NM_001098157]			A_73_P283651	535127	MYO6	0.266166	0.00449537	myosin VI (MYO6), mRNA [NM_001206072]
A_73_113728	281894	LALBA	2.38899	0.0424968	lactalbumin, alpha- (LALBA), mRNA [NM_174378]			A_73_P166037	617807	PSMF1	0.266573	0.0306587	proteasome (prosome, macropain) inhibitor subunit 1 (PI31) (PSMF1), mRNA [NM_001076478]
A_73_113045	281103	CTGF	2.38634	0.00255557	connective tissue growth factor (CTGF), mRNA [NM_174030]			A_73_P101636	533669	ABCB7	0.266683	0.00272874	ATP-binding cassette, sub-family B (MDR/TAP), member 7 (ABCB7), nuclear gene encoding mitochondrial protein, mRNA [NM_001192783]
A_73_106314	100848685		2.38303	0.0309494	Uncharacterized protein [Source:UniProtKB/TrEMBL;Acc:E1BCG6] [ENSBTAT00000004858]			A_73_103013	618412	DUSP15	0.266942	0.00710376	dual specificity phosphatase 15 [Source:HGNC Symbol;Acc:16236] [ENSBTAT00000011856]
A_73_P098721	282714	MYH7	2.38221	0.0265109	myosin, heavy chain 7, cardiac muscle, beta (MYH7), mRNA [NM_174727]			A_73_P461366	529296	FCHSD1	0.267016	0.0262581	FCH and double SH3 domains 1 (FCHSD1), mRNA [NM_001206249]
A_73_114918	508782	EOGT	2.37611	0.0129178	chromosome 22 open reading frame, human C3orf64 (EOGT), mRNA [NM_001077882]			A_73_115598	286799	FIGF	0.267276	0.00944095	c-fos induced growth factor (vascular endothelial growth factor D) (FIGF), mRNA [NM_001101043]
A_73_110840	515635	CCDC70	2.37512	0.032361	coiled-coil domain containing 70 (CCDC70), mRNA [NM_001075723]			A_73_P076896	522360	GLB1L3	0.268687	0.014349	galactosidase, beta 1-like 3 [Source:HGNC Symbol;Acc:25147] [ENSBTAT00000024472]
A_73_108131	519557	AADAC	2.37216	0.0172507	arylacetamide deacetylase (esterase) (AADAC), mRNA [NM_001075791]			A_73_105932	512603	NAT1	0.268948	0.00453846	N-acetyltransferase 1 (arylamine N-acetyltransferase) (NAT1), mRNA [NM_001075572]
A_73_P105906	616066	DAP	2.36526	0.0462986	death-associated protein (DAP), mRNA [NM_001078058]			A_73_P046726	100125416	ACTL6A	0.269097	0.0136916	actin-like 6A (ACTL6A), mRNA [NM_001105035]
A_73_101893	534450	LRP5	2.34958	0.0210074	PREDICTED: low density lipoprotein receptor-related protein 5 (LRP5), partial mRNA [XM_614220]			A_73_P261761	509056	FHL1	0.269284	0.0271833	four and a half LIM domains 1 (FHL1), transcript variant 2, mRNA [NM_001113259]
A_73_P061686	534450	LRP5	2.33739	0.0178011	PREDICTED: low density lipoprotein receptor-related protein 5 (LRP5), partial mRNA [XM_614220]			A_73_113134	527199	INO80D	0.270763	0.0499691	INO80 complex subunit D (INO80D), mRNA [NM_001205940]
A_73_106522	280894	PGF	2.33561	0.00428454	placental growth factor (PGF), mRNA [NM_173950]			A_73_P116896	508510	SCAMP5	0.270763	0.0105316	secretory carrier membrane protein 5 (SCAMP5), mRNA [NM_001166565]
A_73_P490208	532291	LOC532291	2.33302	0.0207699	PREDICTED: olfactory receptor, family 2, subfamily B, member 8 pseudogene-like (LOC532291), mRNA [XM_002697488]			A_73_118917	538761	CLDN8	0.271289	0.00816818	claudin 8 (CLDN8), mRNA [NM_001098096]
A_73_P032196	317708	HTR4	2.32914	0.0366022	5-hydroxytryptamine (serotonin) receptor 4 (HTR4), mRNA [NM_001040485]			A_73_P050396	513215	C10H14orf53	0.271477	0.0330158	chromosome 10 open reading frame, human C14orf53 (C10H14orf53), transcript variant 1, mRNA [NM_001075604]
A_73_P037416	509860	S100A2	2.3256	0.0031938	S100 calcium binding protein A2 (S100A2), mRNA [NM_001034367]			A_73_P257541	787450	ALOX12E	0.271966	0.0230343	arachidonate lipoxygenase, epidermal (ALOX12E), mRNA [NM_001083532]
A_73_P051591	509102	PIPOX	2.31675	0.00183899	pipecolic acid oxidase (PIPOX), mRNA [NM_001014878]			A_73_P128241	511268	PARK7	0.272079	0.0168203	parkinson protein 7 (PARK7), mRNA [NM_001015572]
A_73_P133226	504970	TMEM220	2.31675	0.0307306	transmembrane protein 220 (TMEM220), mRNA [NM_001192043]			A_73_P094896	535378	PARD3B	0.272381	0.034593	par-3 partitioning defective 3 homolog B (C. elegans) [Source:HGNC Symbol;Acc:14446] [ENSBTAT00000013618]
A_73_P050956	504700	ACPP	2.30777	0.0222121	acid phosphatase, prostate (ACPP), mRNA [NM_001098866]			A_73_P320006	505224	ATP6V0E2	0.272514	0.0155168	ATPase, H+ transporting V0 subunit e2 (ATP6V0E2), mRNA [NM_001097574]
A_73_P069896	512470	DHX29	2.30729	0.00975917	DEAH (Asp-Glu-Ala-His) box polypeptide 29 (DHX29), mRNA [NM_001206134]			A_73_P429681	614487	KDM2B	0.272608	0.00715516	cDNA clone IMAGE:8204419. [BC123697]
A_73_P467568	519254		2.30266	0.0469198	DEAD (Asp-Glu-Ala-Asp) box polypeptide 18, mRNA (cDNA clone IMAGE:8063402), partial cds. [BC114193]			A_73_110436	522767	NTN1	0.272816	0.0161916	netrin 1 (NTN1), mRNA [NM_001192566]
A_73_P045976	527084	CCDC77	2.3025	0.000735301	coiled-coil domain containing 77 (CCDC77), mRNA [NM_001102106]			A_73_113275	616099	PCDHA4	0.272835	0.022404	PREDICTED: protocadherin alpha 4-like (LOC616099), mRNA [XM_868066]
A_73_P036861	768008	TMBIM1B	2.29756	0.0396178	transmembrane Bax inhibitor motif containing 1B (TMBIM1B), mRNA [NM_001077068]			A_73_P438076	507901	GTSE1	0.273213	0.0105431	G-2 and S-phase expressed 1 (GTSE1), mRNA [NM_001101890]
A_73_P050341	407149	FYTTD1	2.28929	0.0405559	forty-two-three domain containing 1 (FYTTD1), mRNA [NM_001001137]			A_73_P048456	614282	ARL10	0.273384	0.010007	ADP-ribosylation factor-like 10 (ARL10), mRNA [NM_001076320]
A_73_116773	100140616	C20H5orf49	2.28754	0.0441983	cDNA clone IMAGE:8045164. [BC149247]			A_73_P075481	504498	OR2D2	0.274181	0.0266483	olfactory receptor, family 2, subfamily D, member 2 [Source:HGNC Symbol;Acc:8244] [ENSBTAT00000024605]
A_73_P039611	511575	GPX8	2.28406	0.0140511	glutathione peroxidase 8 (putative) (GPX8), mRNA [NM_001046088]			A_73_118250	281681	CENPE	0.274828	0.00208771	centromere protein E, 312kDa [Source:HGNC Symbol;Acc:1856] [ENSBTAT00000011898]
A_73_P047196	616908	FAM190A	2.28026	0.0221868	family with sequence similarity 190, member A (FAM190A), mRNA [NM_001076437]			A_73_100888	532970	TBX5	0.27498	0.00595121	T-box 5 (TBX5), mRNA [NM_001192749]
A_73_100885	539418	RBP5	2.27285	0.0213762	retinol binding protein 5, cellular (RBP5), mRNA [NM_001101192]			A_73_P272011	100125581		0.275114	0.0224177
A_73_P128836	616718	BRP44	2.26828	0.0431769	brain protein 44 (BRP44), mRNA [NM_001193121]			A_73_P066386	506628	CBX2	0.275209	0.00325444	chromobox homolog 2 (CBX2), mRNA [NM_001205593]
A_73_119424	444879	ST3GAL2	2.26608	0.0493603	ST3 beta-galactoside alpha-2,3-sialyltransferase 2 (ST3GAL2), mRNA [NM_001002892]			A_73_P089281	786103		0.275438	0.00733889	Uncharacterized protein [Source:UniProtKB/TrEMBL;Acc:E1BPH9] [ENSBTAT00000053546]
A_73_P041716	508495	ULBP3	2.25965	0.0223893	UL16 binding protein 3 (ULBP3), mRNA [NM_001103233]			A_73_P056076	540460		0.275763	0.0414464	Uncharacterized protein [Source:UniProtKB/TrEMBL;Acc:E1BC12] [ENSBTAT00000063392]
A_73_P269911	615820	PPA2	2.2523	0.0105524	pyrophosphatase (inorganic) 2 (PPA2), nuclear gene encoding mitochondrial protein, mRNA [NM_001076396]			A_73_P061017	788554	LOC788554	0.275916	0.00483737	olfactory receptor 8B3 [ Bos taurus (cattle) ]
A_73_115441	100300091	LOC100300091	2.25121	0.0403468	PREDICTED: allergen Bos d 2-like (LOC100300091), mRNA [XM_003585331]			A_73_P375871	511222	ACADS	0.275954	0.0487926	acyl-CoA dehydrogenase, C-2 to C-3 short chain (ACADS), nuclear gene encoding mitochondrial protein, mRNA [NM_001034401]
A_73_P087611	785528	CWH43	2.24482	0.0281704	cell wall biogenesis 43 C-terminal homolog (S. cerevisiae) (CWH43), mRNA [NM_001205454]			A_73_P031451	512125	MAPK15	0.276624	0.0344523	mitogen-activated protein kinase 15 (MAPK15), mRNA [NM_001046110]
A_73_P347561	520974	MED12	2.24326	0.0366537	mediator complex subunit 12 (MED12), mRNA [NM_001205878]			A_73_P043056	514494	CA5B	0.276663	0.00777944	carbonic anhydrase 5B, mitochondrial [Source:RefSeq peptide;Acc:NP_001074377] [ENSBTAT00000044236]
A_73_P043326	513990	CXCL9	2.24202	0.0473832	chemokine (C-X-C motif) ligand 9 (CXCL9), mRNA [NM_001113172]			A_73_102700	616591	LDOC1	0.277527	0.0340941	leucine zipper, down-regulated in cancer 1 (LDOC1), mRNA [NM_001081544]
A_73_112265	519193	GPR21	2.23519	0.0359792	G protein-coupled receptor 21 (GPR21), mRNA [NM_001098047]			A_73_113526	540143	GK2	0.277835	0.010278	glycerol kinase 2 (GK2), mRNA [NM_001256551]
A_73_P077666	767919	AAMP	2.22978	0.0347094	angio-associated, migratory cell protein (AAMP), mRNA [NM_001076995]			A_73_P416696	514595	LETMD1	0.278066	0.0189981	LETM1 domain containing 1 (LETMD1), nuclear gene encoding mitochondrial protein, mRNA [NM_001083430]
A_73_119167	509969	CLSTN3	2.22947	0.00408402	calsyntenin 3 (CLSTN3), mRNA [NM_001075425]			A_73_P387131	512402	SHKBP1	0.278568	0.0352711	SH3KBP1 binding protein 1 (SHKBP1), mRNA [NM_001082607]
A_73_P087011	617568	C8H9orf84	2.22114	0.00987916	chromosome 9 open reading frame 84 [Source:HGNC Symbol;Acc:26535] [ENSBTAT00000061241]			A_73_P441521	532432	REEP2	0.278742	0.0201495	receptor accessory protein 2 (REEP2), mRNA [NM_001046325]
A_73_P088731	787194	HOXA13	2.21299	0.0343961	homeobox A13 [Source:HGNC Symbol;Acc:5102] [ENSBTAT00000046051]			A_73_P314116	513091	NUMA1	0.278915	0.0179551	nuclear mitotic apparatus protein 1 (NUMA1), mRNA [NM_001205746]
A_73_102001	538690	ID3	2.21177	0.00699447	inhibitor of DNA binding 3, dominant negative helix-loop-helix protein (ID3), mRNA [NM_001014950]			A_73_118633	518599	LCTL	0.279535	0.0297761	lactase-like (LCTL), mRNA [NM_001192493]
A_73_120341	508800	AZGP1	2.20962	0.00667642	alpha-2-glycoprotein 1, zinc-binding (AZGP1), mRNA [NM_001034331]			A_73_117679	521798	DCST2	0.279729	0.00157335	DC-STAMP domain containing 2 [Source:HGNC Symbol;Acc:26562] [ENSBTAT00000014066]
A_73_P103296	282530		2.20641	0.0409299	major histocompatibility complex, class II, DRB3 [Source:RefSeq peptide;Acc:NP_001012698] [ENSBTAT00000018484]			A_73_P077821	506924	FGF13	0.279787	0.00584334	fibroblast growth factor 13 (FGF13), mRNA [NM_001098892]
A_73_P046131	614391	SORBS2	2.20564	0.0090862	sorbin and SH3 domain containing 2 (SORBS2), mRNA [NM_001079787]			A_73_P050196	525062	TRIM29	0.279981	0.0480975	tripartite motif containing 29 (TRIM29), mRNA [NM_001099379]
A_73_P426726	504813	NPY1R	2.20519	0.0360582	neuropeptide Y receptor Y1 (NPY1R), mRNA [NM_001045898]			A_73_P039196	613446	PLLP	0.280058	0.00800201	plasmolipin (PLLP), mRNA [NM_001099123]
A_73_106941	523720	NTNG2	2.19527	0.00742416	netrin G2 (NTNG2), mRNA [NM_001099025]			A_73_P473203	508324	ACAA1	0.280253	0.0292498	acetyl-CoA acyltransferase 1 (ACAA1), nuclear gene encoding mitochondrial protein, mRNA [NM_001034319]
A_73_P030716	515030	ACMSD	2.19086	0.00544194	aminocarboxymuconate semialdehyde decarboxylase (ACMSD), mRNA [NM_001075694]			A_73_P432006	514150	INTS5	0.28033	0.0137687	integrator complex subunit 5 (INTS5), mRNA [NM_001098026]
A_73_P072341	540797	LHX4	2.18056	0.0421359	LIM homeobox 4 (LHX4), mRNA [NM_001192785]			A_73_P339006	539174		0.280428	0.0162601
A_73_P045431	615432	DUSP3	2.17709	0.00189013	dual specificity protein phosphatase 3 [Source:RefSeq peptide;Acc:NP_001069842] [ENSBTAT00000042995]			A_73_P294806	100125921	TMEM9	0.280486	0.0164574	transmembrane protein 9 (TMEM9), mRNA [NM_001105491]
A_73_P118026	280830	IVL	2.15906	0.00476012	involucrin (IVL), mRNA [NM_001105320]			A_73_P345826	506553	CAMSAP1	0.281265	0.0326786	calmodulin regulated spectrin-associated protein 1 (CAMSAP1), mRNA [NM_001192096]
A_73_117101	100336528	LRP1B	2.15367	0.0208685	low density lipoprotein receptor-related protein 1 [Source:HGNC Symbol;Acc:6692] [ENSBTAT00000034302]			A_73_118339	536335	KIF27	0.281284	0.0132378	kinesin family member 27 (KIF27), mRNA [NM_001206123]
A_73_P151021	538565	GLIPR2	2.15308	0.0487077	GLI pathogenesis-related 2 (GLIPR2), mRNA [NM_001076112]			A_73_P065226	100138731	BCL6B	0.281713	0.016951	B-cell CLL/lymphoma 6, member B (BCL6B), mRNA [NM_001191366]
A_73_P049016	337910	PAG16	2.13776	0.0137916	pregnancy-associated glycoprotein 16 (PAG16), mRNA [NM_176625]			A_73_111674	539708	BARHL2	0.281889	0.0457104	BarH-like homeobox 2 (BARHL2), mRNA [NM_001192297]
A_73_P050141	540891	CNOT4	2.12771	0.0291795	CCR4-NOT transcription complex, subunit 4 (CNOT4), mRNA [NM_001035432]			A_73_P339726	504724	PIGT	0.282085	0.00571253	phosphatidylinositol glycan anchor biosynthesis, class T (PIGT), mRNA [NM_001192996]
A_73_118687	493686	TLR7	2.12727	0.0360337	toll-like receptor 7 (TLR7), mRNA [NM_001033761]			A_73_P368406	506553	CAMSAP1	0.282437	0.0245261	calmodulin regulated spectrin-associated protein 1 (CAMSAP1), mRNA [NM_001192096]
A_73_P486628	783210	LOC783210	2.12712	0.000481692	olfactory receptor 491-like (LOC783210), mRNA [NM_001206666]			A_73_106700	541168	SLC25A31	0.282633	0.0117628	solute carrier family 25 (mitochondrial carrier; adenine nucleotide translocator), member 31 (SLC25A31), nuclear gene encoding mitochondrial protein, mRNA [NM_001046500]
A_73_119942	506939	CTTN	2.11492	0.0214655	cortactin (CTTN), mRNA [NM_001075287]			A_73_P067396	785741	ZBTB32	0.282672	0.00880611	zinc finger and BTB domain containing 32 (ZBTB32), mRNA [NM_001191224]
A_73_110527	518857	ERCC8	2.11492	0.0349688	excision repair cross-complementing rodent repair deficiency, complementation group 8 (ERCC8), mRNA [NM_001110181]			A_73_P056761	788703	LOC788703	0.28277	0.00992436	olfactory receptor, family 52, subfamily J, member 3-like (LOC788703), mRNA [NM_001206686]
A_73_P270716	508800	AZGP1	2.10848	0.0116366	alpha-2-glycoprotein 1, zinc-binding (AZGP1), mRNA [NM_001034331]			A_73_P288956	100125776	LOC100125776	0.282829	0.0409328	olfactory receptor (LOC100125776), mRNA [NM_001105049]
A_73_P039721	540423	MPZL2	2.10818	0.00901422	myelin protein zero-like 2 (MPZL2), mRNA [NM_001015673]			A_73_P058731	617865	SLC12A9	0.282907	0.0269956	solute carrier family 12 (potassium/chloride transporters), member 9 (SLC12A9), mRNA [NM_001206286]
A_73_P045291	100125774	STK32A	2.10672	0.0171919	serine/threonine kinase 32A (STK32A), mRNA [NM_001105047]			A_73_P344531	514123	INPP5K	0.283044	0.0281502	inositol polyphosphate-5-phosphatase K (INPP5K), mRNA [NM_001101986]
A_73_P036201	506194	TACC3	2.10162	0.0277159	transforming, acidic coiled-coil containing protein 3 (TACC3), mRNA [NM_001100305]			A_73_P317416	533859	PITPNM1	0.283476	0.00587065	phosphatidylinositol transfer protein, membrane-associated 1 [Source:HGNC Symbol;Acc:9003] [ENSBTAT00000013851]
A_73_111323	524770	ACTN1	2.1006	0.0037586	actinin, alpha 1 (ACTN1), mRNA [NM_001035351]			A_73_P326996	506459	ACSS2	0.28452	0.022778	acyl-CoA synthetase short-chain family member 2 (ACSS2), mRNA [NM_001105339]
A_73_116127	100125416	ACTL6A	2.09377	0.0370043	actin-like 6A (ACTL6A), mRNA [NM_001105035]			A_73_P131231	789869	LOC789869	0.285606	0.00401294	Rep: Zinc finger and BTB domain-containing protein 8. - Canis familiaris, partial (60%) [TC461330]
A_73_P064271	506387	LAMA1	2.09319	0.0348992	laminin, alpha 1 [Source:HGNC Symbol;Acc:6481] [ENSBTAT00000024169]			A_73_P149681	509554	GPR182	0.285804	0.0435272	G protein-coupled receptor 182 (GPR182), mRNA [NM_001206417]
A_73_110460	507234	TRAF5	2.09101	0.0452731	TNF receptor-associated factor 5 (TRAF5), mRNA [NM_001105340]			A_73_110018	506887	ZBTB45	0.286201	0.0343207	PREDICTED: zinc finger and BTB domain containing 45 (ZBTB45), mRNA [XM_583399]
A_73_104985	100125416	ACTL6A	2.08797	0.0379072	actin-like 6A (ACTL6A), mRNA [NM_001105035]			A_73_P095621	508439	EMC1	0.286916	0.0280555	ER membrane protein complex subunit 1 [Source:HGNC Symbol;Acc:28957] [ENSBTAT00000042854]
A_73_105516	508740	CLEC12A	2.08638	0.0177786	C-type lectin domain family 12, member A (CLEC12A), mRNA [NM_001105345]			A_73_P428211	505773	PRKX	0.286995	0.0119708	protein kinase, X-linked [Source:HGNC Symbol;Acc:9441] [ENSBTAT00000019102]
A_73_100765	533587	UGT2B10	2.08349	0.0185008	UDP glucuronosyltransferase 2 family, polypeptide B10 (UGT2B10), mRNA [NM_001046354]			A_73_121075	100297185	LOC100297185	0.287135	0.0382785	cDNA clone IMAGE:8191093. [BC118340]
A_73_P048146	281805	GSTA2	2.08248	0.0166983	glutathione S-transferase alpha 2 (GSTA2), mRNA [NM_177515]			A_73_P303946	535622	MAP3K8	0.287135	0.00792091	mitogen-activated protein kinase kinase kinase 8 (MAP3K8), mRNA [NM_001099071]
A_73_P268996	533630	PSPH	2.08074	0.00194435	phosphoserine phosphatase (PSPH), mRNA [NM_001046355]			A_73_P034641	281983	PLAUR	0.287234	0.0390203	plasminogen activator, urokinase receptor (PLAUR), mRNA [NM_174423]
A_73_103110	513059	ATAD5	2.07484	0.0243487	ATPase family, AAA domain containing 5 (ATAD5), mRNA [NM_001206489]			A_73_P491338	100138827		0.287234	0.0341175	ankyrin repeat domain 60 [Source:HGNC Symbol;Acc:16217] [ENSBTAT00000018048]
A_73_116616	533642	PLOD2	2.06823	0.045972	procollagen-lysine, 2-oxoglutarate 5-dioxygenase 2 (PLOD2), mRNA [NM_001101149]			A_73_101809	516886	TRIM62	0.287394	0.0237547	tripartite motif containing 62 (TRIM62), mRNA [NM_001205835]
A_73_113936	513202	C13H20orf96	2.06394	0.0427322	chromosome 20 open reading frame 96 [Source:HGNC Symbol;Acc:16227] [ENSBTAT00000002731]			A_73_P278201	534808		0.287394	0.0447831
A_73_P071061	505792	MVK	2.05808	0.0400922	mevalonate kinase (MVK), mRNA [NM_001015528]			A_73_P331636	514870	WDR3	0.287533	0.0468562	WD repeat domain 3 (WDR3), mRNA [NM_001192388]
A_73_P055626	782432		2.05637	0.0307252	GB			A_73_P332251	514996	PLOD3	0.287693	0.00817995	procollagen-lysine, 2-oxoglutarate 5-dioxygenase 3 (PLOD3), mRNA [NM_001193255]
A_73_P063676	282165	CATHL2	2.05381	0.0353884	cathelicidin 2 (CATHL2), mRNA [NM_174826]			A_73_P323336	783104	HPS3	0.287832	0.00832751	Hermansky-Pudlak syndrome 3 (HPS3), mRNA [NM_001191177]
A_73_116390	510949	ADSL	2.0467	0.0485107	adenylosuccinate lyase (ADSL), mRNA [NM_001102377]			A_73_P059406	527790	WDFY4	0.287972	0.0321017	WDFY family member 4 (WDFY4), mRNA [NM_001205945]
A_73_102271	507579	TDP2	2.04245	0.0110478	tyrosyl-DNA phosphodiesterase 2 (TDP2), mRNA [NM_001105341]			A_73_P459551	404066	TMEM43	0.288611	0.0329415	transmembrane protein 43 (TMEM43), mRNA [NM_001102480]
A_73_111139	540610	CHCHD1	2.04202	0.025999	coiled-coil-helix-coiled-coil-helix domain containing 1 (CHCHD1), mRNA [NM_001046484]			A_73_P296646	540401	PYGO2	0.288852	0.00868519	pygopus homolog 2 (Drosophila) (PYGO2), mRNA [NM_001102242]
A_73_100990	540444	HMGB2	2.03228	0.0102647	high mobility group box 2 (HMGB2), mRNA [NM_001037616]			A_73_P422096	515395	STK11IP	0.288872	0.00555806	serine/threonine kinase 11 interacting protein [Source:HGNC Symbol;Acc:19184] [ENSBTAT00000056702]
A_73_114330	789567	HSD17B12	2.03214	0.0135756	hydroxysteroid (17-beta) dehydrogenase 12 (HSD17B12), mRNA [NM_001101307]			A_73_P382661	505992	INO80	0.289393	0.0270441	INO80 homolog (S. cerevisiae) (INO80), mRNA [NM_001205384]
A_73_114497	521742	FOXN2	2.02497	0.0240321	forkhead box N2 [Source:HGNC Symbol;Acc:5281] [ENSBTAT00000020154]			A_73_113487	539825	MAST1	0.289734	0.0496847	microtubule associated serine/threonine kinase 1 (MAST1), mRNA [NM_001191528]
A_73_P114506	522866	PLA2G4F	2.01936	0.00879257	phospholipase A2, group IVF (PLA2G4F), mRNA [NM_001192569]			A_73_P136131	511835	CCDC78	0.290096	0.0161945	coiled-coil domain containing 78 [Source:HGNC Symbol;Acc:14153] [ENSBTAT00000003211]
A_73_P038921	617192	TMEM217	2.01754	0.00559171	transmembrane protein 217 (TMEM217), mRNA [NM_001079628]			A_73_P074771	523707	NCOA3	0.29074	0.0070455	nuclear receptor coactivator 3 [Source:HGNC Symbol;Acc:7670] [ENSBTAT00000009850]
A_73_113362	280821	IGJ	2.01335	0.0428513	immunoglobulin J polypeptide, linker protein for immunoglobulin alpha and mu polypeptides (IGJ), mRNA [NM_175773]			A_73_P287146	535407	ACP2	0.290901	0.0216599	acid phosphatase 2, lysosomal (ACP2), mRNA [NM_001076058]
A_73_109906	532842	MRPL32	2.01154	0.000704405	mitochondrial ribosomal protein L32 (MRPL32), nuclear gene encoding mitochondrial protein, mRNA [NM_001038679]			A_73_P096201	281038	CASR	0.291527	0.0169039	calcium-sensing receptor (CASR), mRNA [NM_174002]
A_73_117053	514176	ZDHHC13	2.01126	0.0375832	zinc finger, DHHC-type containing 13 (ZDHHC13), mRNA [NM_001206141]			A_73_P068896	504288	AKAP13	0.291648	0.0492139	Rep: PREDICTED: A-kinase anchor protein 13 isoform 11 - Pan troglodytes, partial (5%) [TC434830]
A_73_P082321	507624	MAP4K3	2.00987	0.0137698	mitogen-activated protein kinase kinase kinase kinase 3 (MAP4K3), mRNA [NM_001191162]			A_73_106151	540576	MAG	0.291648	0.0366217	myelin associated glycoprotein (MAG), mRNA [NM_001040570]
A_73_P046941	614183	NUDT4	2.00903	0.0146759	nudix (nucleoside diphosphate linked moiety X)-type motif 4 (NUDT4), mRNA [NM_001081618]			A_73_P260186	281563	UCP3	0.291769	0.02076	uncoupling protein 3 (mitochondrial, proton carrier) (UCP3), nuclear gene encoding mitochondrial protein, mRNA [NM_174210]
A_73_P316181	614391	SORBS2	1.99875	0.0371458	sorbin and SH3 domain containing 2 (SORBS2), mRNA [NM_001079787]			A_73_P140536	515042	LOC515042	0.292397	0.0168362	SCAN domain containing 1-like (LOC515042), mRNA [NM_001105370]
A_73_P047891	787581		1.99377	0.0379886	Histone H2B type 1 [Source:UniProtKB/Swiss-Prot;Acc:P62808] [ENSBTAT00000045227]			A_73_P350126	281333	MUC1	0.292498	0.0224959	mucin 1, cell surface associated (MUC1), mRNA [NM_174115]
A_73_105136	515119	URI1	1.9935	0.0114113	URI1, prefoldin-like chaperone (URI1), mRNA [NM_001035305]			A_73_P054441	787967	ATG7	0.292661	0.0188714	autophagy related 7 (ATG7), transcript variant 2, mRNA [NM_001083795]
A_73_P456166	515216	AP2A2	1.99115	0.0351014	adaptor-related protein complex 2, alpha 2 subunit (AP2A2), mRNA [NM_001075702]			A_73_P167767	359716	DNMT3A	0.292782	0.0362479	DNA (cytosine-5-)-methyltransferase 3 alpha (DNMT3A), mRNA [NM_001206502]
A_73_P245131	767889	ACYP2	1.98247	0.0313436	acylphosphatase 2, muscle type (ACYP2), mRNA [NM_001113230]			A_73_P073996	527351	LRRN4	0.292843	0.0362863	leucine rich repeat neuronal 4 [Source:HGNC Symbol;Acc:16208] [ENSBTAT00000000073]
A_73_P089126	281590	ACACA	1.98206	0.021188	acetyl-CoA carboxylase alpha (ACACA), mRNA [NM_174224]			A_73_120483	281782	GHRHR	0.292965	0.0129253	growth hormone-releasing hormone receptor [Source:RefSeq peptide;Acc:NP_851363] [ENSBTAT00000046224]
A_73_P106926	538951	NANOG	1.98192	0.0106618	Nanog homeobox (NANOG), mRNA [NM_001025344]			A_73_113122	614719	TMEM117	0.293067	0.044818	transmembrane protein 117 (TMEM117), mRNA [NM_001101233]
A_73_113236	507663	NCOR1	1.98	0.00952366	nuclear receptor corepressor 1 (NCOR1), mRNA [NM_001193059]			A_73_P290241	509575	AMICA1	0.294145	0.0243142	adhesion molecule, interacts with CXADR antigen 1 (AMICA1), mRNA [NM_001080250]
A_73_P502835	537304	OSBPL3	1.97712	0.0492656	oxysterol binding protein-like 3 (OSBPL3), mRNA [NM_001192901]			A_73_P082461	281950	NRXN1	0.294166	0.0119314	neurexin 1 (NRXN1), mRNA [NM_174404]
A_73_102850	512164	ITIH2	1.97493	0.00540182	inter-alpha-trypsin inhibitor heavy chain 2 (ITIH2), mRNA [NM_001098016]			A_73_P374131	538504	ZNF565	0.294247	0.00364003	zinc finger protein 565 (ZNF565), mRNA [NM_001102216]
A_73_111426	100140861	KLHL23	1.9737	0.0145627	kelch-like 23 (Drosophila) (KLHL23), mRNA [NM_001205507]			A_73_P338261	505329	CRISPLD2	0.29439	0.0374321	cysteine-rich secretory protein LCCL domain containing 2 (CRISPLD2), mRNA [NM_001100299]
A_73_P265751	511203	ANK3	1.97219	0.0266563	ankyrin 3, node of Ranvier (ankyrin G) (ANK3), mRNA [NM_001105620]			A_73_P042551	531678	GLRA4	0.29488	0.0103281	hypothetical protein LOC531678 [Source:RefSeq peptide;Acc:NP_001092519] [ENSBTAT00000022870]
A_73_P032141	280849	LYZ2	1.96919	0.0492312	lysozyme C-2 (LYZ2), mRNA [NM_180999]			A_73_P082351	539467	PKDCC	0.295064	0.0226624	protein kinase domain containing, cytoplasmic homolog (mouse) (PKDCC), mRNA [NM_001206721]
A_73_109491	511003	CXHXorf23	1.96755	0.00532659	hypothetical protein LOC511003 [Source:RefSeq peptide;Acc:NP_001077134] [ENSBTAT00000029281]			A_73_116234	509022	ARHGAP22	0.295146	0.00867153	Rho GTPase activating protein 22 [Source:HGNC Symbol;Acc:30320] [ENSBTAT00000010363]
A_73_103476	510376	ANKRD1	1.96741	0.00445558	ankyrin repeat domain 1 (cardiac muscle) (ANKRD1), mRNA [NM_001034378]			A_73_P346646	508531	MLX	0.295166	0.0359899	MAX-like protein X (MLX), mRNA [NM_001035061]
A_73_P394806	282262	IGFBP4	1.96469	0.0211992	insulin-like growth factor binding protein 4 (IGFBP4), mRNA [NM_174557]			A_73_P256846	282133	ADORA1	0.295248	0.0372708	adenosine A1 receptor (ADORA1), mRNA [NM_174497]
A_73_120613	613480	INSL5	1.96183	0.0374149	insulin-like 5 (INSL5), mRNA [NM_001206131]			A_73_P292601	532327	FGFRL1	0.295555	0.0312609	fibroblast growth factor receptor-like 1 (FGFRL1), mRNA [NM_001205996]
A_73_117658	431784	CL43	1.96129	0.00286298	collectin-43 (CL43), mRNA [NM_001002237]			A_73_P377186	618286	TBC1D14	0.295576	0.0177261	TBC1 domain family, member 14 (TBC1D14), mRNA [NM_001099176]
A_73_117314	509936	ADCY6	1.96074	0.00524673	adenylate cyclase 6 (ADCY6), mRNA [NM_001143877]			A_73_P164222	618574	BPIFB2	0.296355	0.0248881	BPI fold containing family B, member 2 (BPIFB2), mRNA [NM_001193194]
A_73_P391481	525419	RBM20	1.95993	0.0432216	RNA binding motif protein 20 (RBM20), mRNA [NM_001192613]			A_73_P459041	281165	FLNA	0.296664	0.0408338	filamin A, alpha (FLNA), mRNA [NM_001206514]
A_73_P472218	614310	SRSF4	1.95789	0.00562921	serine/arginine-rich splicing factor 4 (SRSF4), mRNA [NM_001101231]			A_73_114660	518435	SYNJ2	0.296664	0.0380376	synaptojanin 2 [Source:HGNC Symbol;Acc:11504] [ENSBTAT00000039096]
A_73_P030486	519935	HIST1H2BD	1.95409	0.0175555	histone cluster 1, H2bd (HIST1H2BD), mRNA [NM_001046246]			A_73_105490	505225	ADD3	0.296808	0.0289221	adducin 3 (gamma) (ADD3), mRNA [NM_001075194]
A_73_P397631	767586	KANK2	1.95179	0.0316591	KN motif and ankyrin repeat domains 2 (KANK2), mRNA [NM_001076531]			A_73_119593	539769	CNR2	0.296931	0.0485601	cannabinoid receptor 2 (macrophage) (CNR2), mRNA [NM_001192303]
A_73_101154	515563	ABHD10	1.95112	0.00585875	abhydrolase domain containing 10 (ABHD10), mRNA [NM_001015606]			A_73_P264942	529863	ACRV1	0.296972	0.00973453	acrosomal vesicle protein 1 (ACRV1), mRNA [NM_001075926]
A_73_P509618	512470	DHX29	1.95058	0.00350186	DEAH (Asp-Glu-Ala-His) box polypeptide 29 (DHX29), mRNA [NM_001206134]			A_73_P080447	508901	ERH	0.29724	0.0248382	enhancer of rudimentary homolog (Drosophila) (ERH), mRNA [NM_001034336]
A_73_P275896	280976	ACO2	1.94963	0.0223564	aconitase 2, mitochondrial (ACO2), nuclear gene encoding mitochondrial protein, mRNA [NM_173977]			A_73_105653	505233	CERS4	0.297364	0.0407758	ceramide synthase 4 (CERS4), mRNA [NM_001015520]
A_73_102756	786492	LGALS3	1.94693	0.0238979	lectin, galactoside-binding, soluble, 3 (LGALS3), mRNA [NM_001102341]			A_73_P117941	613519	LOC613519	0.297652	0.0283887	Hw_liver_39_050727_C11 CF-24-HW liver cDNA library cDNA, mRNA sequence [DV786248]
A_73_P171837	527679	MBNL2	1.94046	0.00719886	muscleblind-like 2 (Drosophila) (MBNL2), mRNA [NM_001099710]			A_73_P066001	504242	HDAC5	0.297735	0.00813795	histone deacetylase 5 (HDAC5), mRNA [NM_001038025]
A_73_P363011	539846	C7H5orf54	1.93871	0.0479619	chromosome 7 open reading frame, human C5orf54 (C7H5orf54), mRNA [NM_001098107]			A_73_P434916	512995	ACO1	0.297755	0.0255635	aconitase 1, soluble (ACO1), mRNA [NM_001075591]
A_73_P066986	613888	IRX6	1.93858	0.0487765	iroquois homeobox 6 (IRX6), mRNA [NM_001192997]			A_73_P346251	282356	SLC2A1	0.298065	0.00999763	solute carrier family 2 (facilitated glucose transporter), member 1 (SLC2A1), mRNA [NM_174602]
A_73_100295	407110	IL13RA1	1.93683	0.0184049	interleukin 13 receptor, alpha 1 (IL13RA1), mRNA [NM_001206677]			A_73_P467378	617624	SLC44A2	0.298355	0.0294824	solute carrier family 44, member 2 (SLC44A2), mRNA [NM_001098139]
A_73_P299469	530189	RAD23B	1.9363	0.0417245	RAD23 homolog B (S. cerevisiae) (RAD23B), mRNA [NM_001046310]			A_73_P047606	282142	ANXA11	0.298375	0.0165088	annexin A11 (ANXA11), mRNA [NM_174502]
A_73_120777	508869	RND1	1.93603	0.0022878	Rho family GTPase 1 (RND1), mRNA [NM_001046016]			A_73_P065511	509694	USP22	0.298499	0.0327889	ubiquitin specific peptidase 22 (USP22), mRNA [NM_001166567]
A_73_P096576	615534	FNDC3B	1.93549	0.00143285	fibronectin type III domain containing 3B (FNDC3B), mRNA [NM_001206211]			A_73_P406961	538529	SLC25A28	0.298727	0.0173975	solute carrier family 25, member 28 (SLC25A28), nuclear gene encoding mitochondrial protein, mRNA [NM_001205552]
A_73_109197	538609	HEYL	1.93495	0.0165198	hairy/enhancer-of-split related with YRPW motif-like (HEYL), mRNA [NM_001024565]			A_73_P320911	507367	PDK4	0.29881	0.0281179	pyruvate dehydrogenase kinase, isozyme 4 (PDK4), nuclear gene encoding mitochondrial protein, mRNA [NM_001101883]
A_73_P035473	534578		1.93455	0.0207861				A_73_P346366	537669	BTD	0.299142	0.0174701	biotinidase (BTD), mRNA [NM_001102206]
A_73_111407	617095	CALM1	1.93415	0.00702511	calmodulin 1 (phosphorylase kinase, delta) (CALM1), mRNA [NM_001242572]			A_73_P459856	786615		0.299183	0.0421677
A_73_100525	615641	SPTSSA	1.93214	0.0172575	serine palmitoyltransferase, small subunit A (SPTSSA), mRNA [NM_001195042]			A_73_107803	529760	ADORA2B	0.299328	0.00980695	adenosine A2b receptor (ADORA2B), mRNA [NM_001075925]
A_73_P042706	511281	ORC2	1.92987	0.030184	origin recognition complex, subunit 2 (ORC2), mRNA [NM_001101942]			A_73_P082956	537224	LPIN1	0.299494	0.0255879	lipin 1 (LPIN1), mRNA [NM_001206156]
A_73_P043461	513934	GMCL1	1.92893	5.263e-08	germ cell-less, spermatogenesis associated 1 (GMCL1), mRNA [NM_001101983]			A_73_P391506	539807	ZNFX1	0.300638	0.0447951	zinc finger, NFX1-type containing 1 (ZNFX1), mRNA [NM_001205716]
A_73_113252	532021	PRMT10	1.92866	0.000872471	protein arginine methyltransferase 10 (putative) (PRMT10), mRNA [NM_001099051]			A_73_P250826	510325	FAM214B	0.300722	0.00384098	KIAA1539 ortholog (FAM214B), mRNA [NM_001014893]
A_73_P042906	528138	KLHL13	1.92679	0.00824323	kelch-like 13 (Drosophila) (KLHL13), mRNA [NM_001102511]			A_73_P471828	286869	CHI3L1	0.301013	0.0107903	chitinase 3-like 1 (cartilage glycoprotein-39) (CHI3L1), mRNA [NM_001080219]
A_73_P160622	538209	PTGFRN	1.92252	0.00652305	prostaglandin F2 receptor negative regulator [Source:HGNC Symbol;Acc:9601] [ENSBTAT00000056377]			A_73_P107781	539093		0.301055	0.0329403
A_73_P285466	281036	CALR	1.92039	0.0106712	calreticulin (CALR), mRNA [NM_174000]			A_73_109335	533598	ASB13	0.301494	0.0170167	ankyrin repeat and SOCS box containing 13 (ASB13), mRNA [NM_001192781]
A_73_P042761	534770	HNRPDL	1.91773	0.0186129	heterogeneous nuclear ribonucleoprotein D-like, mRNA (cDNA clone IMAGE:7984597), partial cds. [BC105386]			A_73_P148456	524743	GTPBP4	0.30164	0.00701708	GTP binding protein 4 (GTPBP4), mRNA [NM_001192601]
A_73_103802	574093	CRIP1	1.9176	0.0142104	cysteine-rich protein 1 (intestinal) (CRIP1), mRNA [NM_001025349]			A_73_107989	510933	AARS	0.301766	0.028484	alanyl-tRNA synthetase (AARS), mRNA [NM_001101075]
A_73_P250981	618192	HSD17B13	1.91653	0.0203987	hydroxysteroid (17-beta) dehydrogenase 13 (HSD17B13), mRNA [NM_001046616]			A_73_P050346	504884	EML3	0.301891	0.00940586	echinoderm microtubule associated protein like 3 (EML3), mRNA [NM_001101846]
A_73_103382	540532	ZBTB44	1.91653	0.0159182	Uncharacterized protein [Source:UniProtKB/TrEMBL;Acc:F1MYU9] [ENSBTAT00000030224]			A_73_119383	531794	GUCA2A	0.302247	0.0499629	guanylate cyclase activator 2A (guanylin) (GUCA2A), mRNA [NM_001205990]
A_73_P036021	407223	HDAC2	1.91295	0.0216164	histone deacetylase 2 (HDAC2), mRNA [NM_001075146]			A_73_P358806	519213	PIGV	0.303233	0.0250162	phosphatidylinositol glycan anchor biosynthesis, class V (PIGV), mRNA [NM_001192505]
A_73_P040321	524770	ACTN1	1.91242	0.00303657	actinin, alpha 1 (ACTN1), mRNA [NM_001035351]			A_73_P094951	790873	PIKFYVE	0.304518	0.013737	phosphoinositide kinase, FYVE finger containing (PIKFYVE), mRNA [NM_001205467]
A_73_P040876	509009	SLC35E3	1.91189	0.0243162	solute carrier family 35, member E3 (SLC35E3), mRNA [NM_001083654]			A_73_P256081	511839	ATP6V0D2	0.304983	0.0166893	ATPase, H+ transporting, lysosomal 38kDa, V0 subunit d2 (ATP6V0D2), mRNA [NM_001046101]
A_73_P033216	767980	SSR3	1.91123	0.0127266	signal sequence receptor, gamma (translocon-associated protein gamma) (SSR3), mRNA [NM_001077044]			A_73_P035816	615555	NEUROG2	0.305046	0.0201923	neurogenin 2 (NEUROG2), mRNA [NM_001144105]
A_73_108902	281590	ACACA	1.91083	0.011429	acetyl-CoA carboxylase alpha (ACACA), mRNA [NM_174224]			A_73_115784	616243	PHYHIP	0.305469	0.0128831	phytanoyl-CoA 2-hydroxylase interacting protein (PHYHIP), mRNA [NM_001076415]
A_73_P043716	511098	LGALS2	1.91043	0.0103649	lectin, galactoside-binding, soluble, 2 (LGALS2), transcript variant 2, mRNA [NM_001075494]			A_73_P049916	512879	LRRC24	0.305936	0.0360756	leucine rich repeat containing 24 (LRRC24), mRNA [NM_001083678]
A_73_P139441	786855	TMEM200C	1.90951	0.0120111	transmembrane protein 200C (TMEM200C), mRNA [NM_001206659]			A_73_P055691	787386	OR5AS1	0.306254	0.000885714	olfactory receptor, family 5, subfamily AS, member 1 [Source:HGNC Symbol;Acc:15261] [ENSBTAT00000031102]
A_73_119456	616148	LBH	1.90818	0.0254765	limb bud and heart development homolog (mouse) (LBH), mRNA [NM_001099152]			A_73_115775	527953	ZPLD1	0.30636	0.038582	zona pellucida-like domain containing 1 [Source:HGNC Symbol;Acc:27022] [ENSBTAT00000004776]
A_73_P052166	534319	NID1	1.90528	0.0165234	nidogen 1 (NID1), mRNA [NM_001101155]			A_73_P079981	528252	TLN2	0.306487	0.0124742	PREDICTED: talin 2 (TLN2), mRNA [XM_606666]
A_73_P048941	617574	LIPI	1.9029	0.0313185	lipase, member I (LIPI), mRNA [NM_001105006]			A_73_119572	783572	ADK	0.30653	0.0379634	adenosine kinase (ADK), mRNA [NM_001076066]
A_73_104920	533038	TM4SF1	1.90171	0.00982728	transmembrane 4 L six family member 1 (TM4SF1), mRNA [NM_001075980]			A_73_P256421	507517	TKTL1	0.306594	0.00709768	transketolase-like 1 (TKTL1), mRNA [NM_001045972]
A_73_P186927	618192	HSD17B13	1.90158	0.0278282	hydroxysteroid (17-beta) dehydrogenase 13 (HSD17B13), mRNA [NM_001046616]			A_73_P342881	523846	SPOCK2	0.307402	0.0146048	sparc/osteonectin, cwcv and kazal-like domains proteoglycan (testican) 2 (SPOCK2), mRNA [NM_001101115]
A_73_P276251	768060	RNPC3	1.9	0.00145762	RNA-binding region (RNP1, RRM) containing 3 (RNPC3), mRNA [NM_001077117]			A_73_102170	540111	NUP160	0.307807	0.0254313	nucleoporin 160kDa (NUP160), mRNA [NM_001105630]
A_73_117852	538706	COMMD10	1.89763	0.0059519	COMM domain containing 10 (COMMD10), mRNA [NM_001083489]			A_73_118441	100125944	TTC9B	0.307957	0.012815	tetratricopeptide repeat domain 9B (TTC9B), mRNA [NM_001105507]
A_73_108759	787651	LRRCC1	1.8954	0.00792889	leucine rich repeat and coiled-coil domain containing 1 (LRRCC1), mRNA [NM_001206791]			A_73_P113986	540595	BMP7	0.308085	0.042712	bone morphogenetic protein 7 (BMP7), mRNA [NM_001206015]
A_73_103824	617823	SNRPD3	1.88897	0.00627057	small nuclear ribonucleoprotein D3 polypeptide 18kDa (SNRPD3), mRNA [NM_001076479]			A_73_107207	532150		0.308448	0.0257853	multiple C2 and transmembrane domain-containing protein 2 [Source:RefSeq peptide;Acc:NP_001069425] [ENSBTAT00000018191]
A_73_P255371	509865	RWDD4	1.88792	0.017281	RWD domain containing 4 (RWDD4), mRNA [NM_001076824]			A_73_P418841	789315	PLD4	0.30879	0.0209427	phospholipase D family, member 4 [Source:HGNC Symbol;Acc:23792] [ENSBTAT00000020166]
A_73_114459	534620	TAOK3	1.8857	0.0275207	TAO kinase 3 (TAOK3), mRNA [NM_001206058]			A_73_109456	618480	GFRA4	0.308897	0.0152568	PREDICTED: GDNF family receptor alpha 4 (GFRA4), mRNA [XM_870813]
A_73_P453846	505787	ABCA3	1.88283	0.0277151	ATP-binding cassette, sub-family A (ABC1), member 3 (ABCA3), mRNA [NM_001113746]			A_73_P262706	514765	ZNF205	0.30894	0.0363717	zinc finger protein 205 (ZNF205), mRNA [NM_001034473]
A_73_P397711	526961	LRRC40	1.8827	0.0132127	leucine rich repeat containing 40 (LRRC40), mRNA [NM_001103262]			A_73_109571	523418	SLC38A11	0.309112	0.0361158	solute carrier family 38, member 11 (SLC38A11), mRNA [NM_001031760]
A_73_P039466	353350	SMC4	1.8823	0.00163476	structural maintenance of chromosomes 4 (SMC4), mRNA [NM_001105326]			A_73_P111966	785309	LOC785309	0.309305	0.0201513	T cell receptor alpha variable 16 [Source:HGNC Symbol;Acc:12112] [ENSBTAT00000053793]
A_73_100250	777693	CDC26	1.88126	0.00699551	cell division cycle 26 homolog (S. cerevisiae) (CDC26), mRNA [NM_001078153]			A_73_119216	538520	POU4F3	0.309669	0.0390317	POU class 4 homeobox 3 (POU4F3), mRNA [NM_001192035]
A_73_108228	786336		1.88113	0.00822278	Prothymosin alphaThymosin alpha-1 [Source:UniProtKB/Swiss-Prot;Acc:P01252] [ENSBTAT00000003305]			A_73_P086401	784434	LOC784434	0.309841	0.0432749	Rep: olfactory receptor Olr853 - Rattus norvegicus, partial (83%) [TC398531]
A_73_P049456	280869	MTR	1.87957	0.0294734	5-methyltetrahydrofolate-homocysteine methyltransferase (MTR), mRNA [NM_001030298]			A_73_112527	532207		0.310551	0.048212
A_73_103684	281923	MTIF2	1.87865	0.00437683	mitochondrial translational initiation factor 2 (MTIF2), nuclear gene encoding mitochondrial protein, mRNA [NM_174393]			A_73_P386906	523701	NCAN	0.310895	0.00951918	neurocan (NCAN), mRNA [NM_001193082]
A_73_P043346	617777	SHE	1.8741	0.0254822	Src homology 2 domain containing E (SHE), mRNA [NM_001098140]			A_73_P290236	615866	CBLC	0.311132	0.0273601	Cas-Br-M (murine) ecotropic retroviral transforming sequence c (CBLC), mRNA [NM_001101248]
A_73_P035126	513554	SOAT2	1.87384	0.0311412	sterol O-acyltransferase 2 (SOAT2), mRNA [NM_001101976]			A_73_P441201	100847654		0.311175	0.0190474	endo-beta-N-acetylglucosaminidase [Source:HGNC Symbol;Acc:24622] [ENSBTAT00000008236]
A_73_P087181	529462	USP53	1.87358	0.0101353	Uncharacterized protein [Source:UniProtKB/TrEMBL;Acc:F1MKR4] [ENSBTAT00000049054]			A_73_P115286	282647	PAPPA	0.311197	0.0404269	pregnancy-associated plasma protein A, pappalysin 1 [Source:HGNC Symbol;Acc:8602] [ENSBTAT00000061502]
A_73_120400	100847941	LOC100847941	1.87319	0.00168177	PREDICTED: uncharacterized LOC100847941 (LOC100847941), miscRNA [XR_139361]			A_73_P321981	536731	IFT122	0.311434	0.043818	intraflagellar transport 122 homolog (Chlamydomonas) (IFT122), mRNA [NM_001206592]
A_73_100996	782309	PLEKHF1	1.87254	0.0333684	pleckstrin homology domain containing, family F (with FYVE domain) member 1 (PLEKHF1), mRNA [NM_001082468]			A_73_116845	615631	C1H3orf70	0.312018	0.0104451	chromosome 1 open reading frame, human C3orf70 (C1H3orf70), mRNA [NM_001195030]
A_73_P249486	540218	ZBTB6	1.87073	0.000427492	zinc finger and BTB domain containing 6 (ZBTB6), mRNA [NM_001076207]			A_73_116955	539492	SIX2	0.312104	0.0488315	SIX homeobox 2 (SIX2), mRNA [NM_001205678]
A_73_P111146	281749	EDNRA	1.86943	0.0159011	endothelin receptor type A (EDNRA), mRNA [NM_174308]			A_73_102598	504212	C3H1orf146	0.312256	0.0470027	chromosome 3 open reading frame, human C1orf146 (C3H1orf146), mRNA [NM_001038024]
A_73_P303081	505218	CHDH	1.86878	0.00164012	choline dehydrogenase (CHDH), nuclear gene encoding mitochondrial protein, mRNA [NM_001205564]			A_73_P305726	508547	PDE4DIP	0.312256	0.000449996	phosphodiesterase 4D interacting protein [Source:RefSeq peptide;Acc:NP_001095372] [ENSBTAT00000061284]
A_73_P032136	415110	PDIA4	1.86853	0.0337549	protein disulfide isomerase family A, member 4 (PDIA4), mRNA [NM_001045879]			A_73_P205357	789175	DEFB103B	0.312299	0.0215709	defensin, beta 103B (DEFB103B), mRNA [NM_001114862]
A_73_P119741	534122	NPEPPS	1.86464	0.0136268	aminopeptidase puromycin sensitive (NPEPPS), mRNA [NM_001193159]			A_73_P071901	540683	VPS13D	0.312993	0.0246972	vacuolar protein sorting 13 homolog D (S. cerevisiae) (VPS13D), mRNA [NM_001192767]
A_73_109640	614773	ZFP36L1	1.86387	0.0128466	zinc finger protein 36, C3H type-like 1 (ZFP36L1), mRNA [NM_001101234]			A_73_P260216	534251	DEDD2	0.313318	0.0350884	death effector domain containing 2 (DEDD2), mRNA [NM_001076017]
A_73_P036161	511644	TPMT	1.86335	0.0260172	thiopurine S-methyltransferase (TPMT), mRNA [NM_001075531]			A_73_P067786	513675	DMPK	0.313688	0.0267284	dystrophia myotonica-protein kinase [Source:HGNC Symbol;Acc:2933] [ENSBTAT00000017759]
A_73_106897	532626	GPR37	1.86322	0.0193524	G protein-coupled receptor 37 (endothelin receptor type B-like) (GPR37), mRNA [NM_001075969]			A_73_P336011	514210	MAP3K11	0.313949	0.0272546	mitogen-activated protein kinase kinase kinase 11 (MAP3K11), mRNA [NM_001101991]
A_73_P362916	281860	IL1RN	1.86322	0.00621014	interleukin 1 receptor antagonist (IL1RN), mRNA [NM_174357]			A_73_P095071	522714	IHH	0.314144	0.0368499	Indian hedgehog (IHH), mRNA [NM_001076870]
A_73_117021	613475	MSRB2	1.86322	0.00751814	methionine sulfoxide reductase B2 (MSRB2), mRNA [NM_001206130]			A_73_P499093	282703	CPSF1	0.314384	0.0278338	cleavage and polyadenylation specific factor 1, 160kDa (CPSF1), mRNA [NM_174720]
A_73_113554	615190	CHIC2	1.86206	0.00505529	cysteine-rich hydrophobic domain 2 (CHIC2), mRNA [NM_001078048]			A_73_P087446	768210	RELL1	0.314777	0.012313	RELT-like 1 (RELL1), mRNA [NM_001078098]
A_73_119510	512265	HERPUD2	1.86064	0.0208632	HERPUD family member 2 (HERPUD2), mRNA [NM_001075558]			A_73_P035606	282173	CDK5R1	0.315082	0.0260939	cyclin-dependent kinase 5, regulatory subunit 1 (p35) (CDK5R1), mRNA [NM_174512]
A_73_P356411	536213	CHKB	1.86	0.0192005	choline kinase beta (CHKB), mRNA [NM_001206094]			A_73_120421	530913	APH1B	0.315148	0.0241149	anterior pharynx defective 1 homolog B (C. elegans) (APH1B), mRNA [NM_001191403]
A_73_100873	514738	OSGEPL1	1.86	0.000101113	O-sialoglycoprotein endopeptidase-like 1 (OSGEPL1), mRNA [NM_001205798]			A_73_P102831	503580	FOXA2	0.315148	0.011589	forkhead box A2 [Source:HGNC Symbol;Acc:5022] [ENSBTAT00000016463]
A_73_P253131	404160	SLCO1B3	1.85987	0.00376026	solute carrier organic anion transporter family, member 1B3 (SLCO1B3), mRNA [NM_205804]			A_73_P062466	618070	LOC618070	0.315585	0.0224819	Uncharacterized protein [Source:UniProtKB/TrEMBL;Acc:F1N5W1] [ENSBTAT00000000279]
A_73_P090416	510621	RPAP3	1.85884	0.00966558	RNA polymerase II associated protein 3 (RPAP3), mRNA [NM_001101930]			A_73_P063871	785686	KIAA1257	0.315607	0.0475314	Uncharacterized protein [Source:UniProtKB/TrEMBL;Acc:F1N0A5] [ENSBTAT00000050396]
A_73_P096956	781026	KY	1.85858	0.00741845	PREDICTED: kyphoscoliosis peptidase (KY), partial mRNA [XM_001788222]			A_73_P287016	510842	LPCAT4	0.315672	0.0296238	lysophosphatidylcholine acyltransferase 4 (LPCAT4), mRNA [NM_001077901]
A_73_P511308	783333		1.85819	0.00177541				A_73_P366691	787326	GGT5	0.315694	0.0301397	gamma-glutamyltransferase 5 (GGT5), mRNA [NM_001191219]
A_73_P105671	513740	FAM21A	1.85806	0.0311464	family with sequence similarity 21, member A (FAM21A), mRNA [NM_001205767]			A_73_P057891	100139040	JMJD8	0.315979	0.0440262	jumonji domain containing 8 [Source:HGNC Symbol;Acc:14148] [ENSBTAT00000047834]
A_73_105525	533126	FAM115A	1.85742	0.0118352	family with sequence similarity 115, member A (FAM115A), mRNA [NM_001099054]			A_73_P041156	768320	DEFB7	0.316088	0.00662425	defensin beta 7 (DEFB7), mRNA [NM_001102362]
A_73_114407	507934	TOB2	1.85588	0.016925	transducer of ERBB2, 2 (TOB2), mRNA [NM_001083387]			A_73_121405	511866	RAB9B	0.316308	0.0278423	RAB9B, member RAS oncogene family (RAB9B), mRNA [NM_001075541]
A_73_106791	614242	RAB8B	1.85575	0.012018	RAB8B, member RAS oncogene family (RAB8B), mRNA [NM_001076317]			A_73_100259	539181	FOXB1	0.316571	0.0144783	forkhead box B1 [Source:HGNC Symbol;Acc:3799] [ENSBTAT00000025445]
A_73_101502	508324	ACAA1	1.85395	0.0124489	acetyl-CoA acyltransferase 1 (ACAA1), nuclear gene encoding mitochondrial protein, mRNA [NM_001034319]			A_73_P189582	782932	C11H2orf53	0.31679	0.0103787	PREDICTED: chromosome 11 open reading frame, human C2orf53 (C11H2orf53), mRNA [XM_001251592]
A_73_109008	613629	SIRT1	1.85356	0.0108141	sirtuin 1 (SIRT1), mRNA [NM_001192980]			A_73_P259596	520174	NUP43	0.316922	0.0128257	nucleoporin 43kDa (NUP43), mRNA [NM_001103096]
A_73_P077281	536389	ZMYM5	1.85279	0.00721879	zinc finger, MYM-type 5 (ZMYM5), mRNA [NM_001195018]			A_73_P292296	540683	VPS13D	0.31767	0.0204707	vacuolar protein sorting 13 homolog D (S. cerevisiae) (VPS13D), mRNA [NM_001192767]
A_73_108915	532586	DEPDC7	1.85215	0.0181143	DEP domain containing 7 (DEPDC7), mRNA [NM_001192730]			A_73_P272511	513279	PPRC1	0.318199	0.0320142	peroxisome proliferator-activated receptor gamma, coactivator-related 1 (PPRC1), mRNA [NM_001205755]
A_73_P049431	540129	RPS23	1.85099	0.033213	ribosomal protein S23 (RPS23), mRNA [NM_001034690]			A_73_P110126	281711	CPLX2	0.318309	0.0401882	complexin 2 (CPLX2), mRNA [NM_174283]
A_73_108435	539034	PFN2	1.84984	0.00153046	profilin 2 (PFN2), mRNA [NM_001128197]			A_73_101122	100848266		0.318441	0.0452068	transmembrane protein 200B [Source:HGNC Symbol;Acc:33785] [ENSBTAT00000063823]
A_73_P453041	511018	BCAP29	1.84945	0.0257395	B-cell receptor-associated protein 29 (BCAP29), mRNA [NM_001038075]			A_73_P038926	281590	ACACA	0.318662	0.0258235	acetyl-CoA carboxylase alpha (ACACA), mRNA [NM_174224]
A_73_103070	540702	C3AR1	1.84753	0.0297441	complement component 3a receptor 1 (C3AR1), mRNA [NM_001083752]			A_73_P485463	616028	NUSAP1	0.318883	0.0336282	nucleolar and spindle associated protein 1 (NUSAP1), mRNA [NM_001046571]
A_73_118178	541058	RFX7	1.84728	0.00504401	regulatory factor X, 7 (RFX7), mRNA [NM_001192820]			A_73_P351566	517002	ACP5	0.319016	0.00775612	acid phosphatase 5, tartrate resistant (ACP5), mRNA [NM_001256558]
A_73_P040591	531411	ENTPD4	1.84587	0.0191337	ectonucleoside triphosphate diphosphohydrolase 4 (ENTPD4), mRNA [NM_001077985]			A_73_P101281	281603	ADCY7	0.319658	0.0294077	adenylate cyclase 7 (ADCY7), mRNA [NM_174230]
A_73_P110506	534578		1.84587	0.0154896				A_73_114426	509810	LOC509810	0.319658	0.0389724	zinc finger protein LOC509810 (LOC509810), mRNA [NM_001077894]
A_73_P045951	281401	PIGR	1.84459	0.0203186	polymeric immunoglobulin receptor (PIGR), mRNA [NM_174143]			A_73_P467693	613533	FLNB	0.320212	0.0105476	filamin B, beta (FLNB), mRNA [NM_001191460]
A_73_115526	509751	ABP1	1.84242	0.0311997	amiloride binding protein 1 (amine oxidase (copper-containing)) (ABP1), mRNA [NM_001034361]			A_73_P259496	537183	TNPO3	0.320301	0.0226613	transportin 3 (TNPO3), mRNA [NM_001098090]
A_73_P039111	615263	LOC615263	1.84242	0.000685887	uncharacterized LOC615263 (LOC615263), mRNA [NM_001103298]			A_73_P432216	513297	L3MBTL2	0.320523	0.0311832	l(3)mbt-like 2 (Drosophila) (L3MBTL2), mRNA [NM_001075610]
A_73_108355	518288	P4HA1	1.84229	0.0123312	prolyl 4-hydroxylase, alpha polypeptide I (P4HA1), mRNA [NM_001075770]			A_73_P064406	614110	ZBTB7C	0.320567	0.0186291	zinc finger and BTB domain containing 7C [Source:HGNC Symbol;Acc:31700] [ENSBTAT00000053379]
A_73_P111156	540661	BRWD1	1.84114	0.0213085	bromodomain and WD repeat domain containing 1 (BRWD1), mRNA [NM_001103174]			A_73_P058751	510361	AGFG2	0.320701	0.00816418	ArfGAP with FG repeats 2 (AGFG2), mRNA [NM_001206722]
A_73_P441181	444990	EIF5A	1.84063	0.0084117	eukaryotic translation initiation factor 5A (EIF5A), mRNA [NM_001003658]			A_73_P167097	281834	TRMT2A	0.320879	0.0449702	tRNA methyltransferase 2 homolog A (S. cerevisiae) [Source:HGNC Symbol;Acc:24974] [ENSBTAT00000026476]
A_73_P038511	100125312	UBAC2	1.83987	0.00276292	UBA domain containing 2 (UBAC2), mRNA [NM_001103344]			A_73_111390	509484	ACE	0.321012	0.0173857	angiotensin I converting enzyme (ACE), mRNA [NM_001206668]
A_73_P349381	781864	CRTAM	1.83783	0.044341	cytotoxic and regulatory T cell molecule (CRTAM), mRNA [NM_001105457]			A_73_P072701	520630	SLC45A4	0.321034	0.0161562	solute carrier family 45, member 4 [Source:HGNC Symbol;Acc:29196] [ENSBTAT00000011341]
A_73_P034161	507481	CASP8	1.83757	0.0310021	caspase 8, apoptosis-related cysteine peptidase (CASP8), mRNA [NM_001045970]			A_73_P069326	618573	RALGAPA1	0.321235	0.00595163	ral GTPase-activating protein subunit alpha-1 [Source:RefSeq peptide;Acc:NP_001076994] [ENSBTAT00000061237]
A_73_P259606	521790	PI4K2B	1.83681	0.0174361	phosphatidylinositol 4-kinase type 2 beta (PI4K2B), mRNA [NM_001102064]			A_73_P194112	511478		0.321413	0.0469823	transducin-like enhancer of split 6 (E(sp1) homolog, Drosophila) [Source:HGNC Symbol;Acc:30788] [ENSBTAT00000001533]
A_73_120801	521834	NOSTRIN	1.83643	0.000808515	nitric oxide synthase trafficker (NOSTRIN), mRNA [NM_001046257]			A_73_P100486	404153	CLDN3	0.32148	0.0470674	claudin 3 (CLDN3), mRNA [NM_205801]
A_73_P163292	527014	SV2B	1.83528	0.039823	synaptic vesicle glycoprotein 2B (SV2B), mRNA [NM_001083448]			A_73_117088	522932	PAQR7	0.321569	0.0183753	progestin and adipoQ receptor family member VII (PAQR7), mRNA [NM_001038553]
A_73_P042091	613895	TEX30	1.83426	0.0193651	testis expressed 30 (TEX30), mRNA [NM_001076295]			A_73_P109331	280840	LIF	0.322104	0.0151034	leukemia inhibitory factor (cholinergic differentiation factor) (LIF), mRNA [NM_173931]
A_73_114774	509102	PIPOX	1.83337	0.0150516	pipecolic acid oxidase (PIPOX), mRNA [NM_001014878]			A_73_P113921	513798	CDNF	0.322127	0.0358541	cerebral dopamine neurotrophic factor (CDNF), mRNA [NM_001205769]
A_73_P035696	768059	TCEAL8	1.83274	0.0162168	transcription elongation factor A (SII)-like 8 (TCEAL8), mRNA [NM_001077116]			A_73_119229	515059	ACTL7B	0.322372	0.0255442	actin-like 7B (ACTL7B), mRNA [NM_001075697]
A_73_118474	505595	MCF2L	1.83248	0.00491456	cDNA clone IMAGE:8309626. [BC148999]			A_73_121070	519047	KIAA1199	0.322484	0.0318233	KIAA1199 [Source:HGNC Symbol;Acc:29213] [ENSBTAT00000009776]
A_73_112401	614118	TSEN15	1.83236	0.00423411	tRNA splicing endonuclease 15 homolog (S. cerevisiae) (TSEN15), mRNA [NM_001076312]			A_73_P405881	527829	MAP1S	0.322484	0.00745737	microtubule-associated protein 1S (MAP1S), mRNA [NM_001102114]
A_73_113443	539640	RCAN1	1.83223	0.0153512	regulator of calcineurin 1 (RCAN1), mRNA [NM_001034679]			A_73_P038441	518283	PTAFR	0.322708	0.0370814	platelet-activating factor receptor (PTAFR), mRNA [NM_001040538]
A_73_P062811	505183		1.83121	0.0228409	Histone H2B type 1 [Source:UniProtKB/Swiss-Prot;Acc:P62808] [ENSBTAT00000039714]			A_73_103903	537246	TRIM24	0.322797	0.0195346	tripartite motif containing 24 [Source:HGNC Symbol;Acc:11812] [ENSBTAT00000003151]
A_73_120631	768060	RNPC3	1.83121	0.0038096	RNA-binding region (RNP1, RRM) containing 3 (RNPC3), mRNA [NM_001077117]			A_73_P093926	789335	KLHL30	0.323851	0.00530444	kelch-like family member 30 [ Bos taurus (cattle) ]
A_73_P095056	515556	ABR	1.82969	0.0466265	active BCR-related gene (ABR), mRNA [NM_001046204]			A_73_P114746	781337	LOC781337	0.324075	0.0133838	Uncharacterized protein [Source:UniProtKB/TrEMBL;Acc:E1BF78] [ENSBTAT00000003831]
A_73_101685	504835	MRPL1	1.82918	0.0434495	mitochondrial ribosomal protein L1 (MRPL1), nuclear gene encoding mitochondrial protein, mRNA [NM_001101844]			A_73_P430106	282305	PGLYRP1	0.324277	0.0492873	peptidoglycan recognition protein 1 (PGLYRP1), mRNA [NM_174573]
A_73_113316	534655	SIAH1	1.8283	0.00278519	seven in absentia homolog 1 (Drosophila) (SIAH1), mRNA [NM_001193193]			A_73_120149	616416	KCTD12	0.32475	0.0109507	potassium channel tetramerisation domain containing 12 [Source:HGNC Symbol;Acc:14678] [ENSBTAT00000001854]
A_73_P436436	509275	HIST1H1D	1.82652	0.0443005	histone cluster 1, H1d (HIST1H1D), mRNA [NM_001101066]			A_73_P443181	784183	LOC784183	0.324772	0.0304805	Rep: 40S ribosomal protein S2-4 - Arabidopsis thaliana (Mouse-ear cress), partial (6%) [TC402165]
A_73_110908	541270	WDR33	1.8264	0.0376511	WD repeat domain 33 (WDR33), mRNA [NM_001206078]			A_73_P286531	100125412	LOC100125412	0.324907	0.0264159	differential display clone 8 (LOC100125412), mRNA [NM_001105031]
A_73_101002	787094	TESC	1.82475	0.0198487	tescalcin [Source:HGNC Symbol;Acc:26065] [ENSBTAT00000061490]			A_73_111833	614554	TBC1D5	0.325178	0.00961673	TBC1 domain family, member 5 (TBC1D5), mRNA [NM_001205489]
A_73_P301481	540661	BRWD1	1.8245	0.0152165	bromodomain and WD repeat domain containing 1 (BRWD1), mRNA [NM_001103174]			A_73_P166742	523644	LOC523644	0.3252	0.0263355	PREDICTED: shroom family member 2-like (LOC523644), partial mRNA [XM_601946]
A_73_P311011	781886	LOC781886	1.82323	0.0105608	zinc finger, C3H1-type containing [Source:HGNC Symbol;Acc:28328] [ENSBTAT00000030417]			A_73_P071071	515612	FOXN4	0.325426	0.0174869	forkhead box N4 (FOXN4), mRNA [NM_001205815]
A_73_P142141	784342	LOC784342	1.82197	0.00635723	Uncharacterized protein [Source:UniProtKB/TrEMBL;Acc:E1BFK3] [ENSBTAT00000000335]			A_73_P373361	100137722	PTP4A3	0.325426	0.0304084	protein tyrosine phosphatase type IVA, member 3 (PTP4A3), mRNA [NM_001083766]
A_73_112761	507541	AMFR	1.82172	0.0355675	autocrine motility factor receptor (AMFR), mRNA [NM_001045974]			A_73_P260451	513252	ABHD16A	0.325471	0.00592411	abhydrolase domain containing 16A (ABHD16A), mRNA [NM_001075605]
A_73_P036271	615796	SRSF1	1.82121	0.00490808	serine/arginine-rich splicing factor 1 (SRSF1), mRNA [NM_001076394]			A_73_104448	508224	SCG5	0.325877	0.0247809	secretogranin V (7B2 protein) (SCG5), mRNA [NM_001045998]
A_73_P450286	511845	ABL2	1.82033	0.0240731	v-abl Abelson murine leukemia viral oncogene homolog 2 (ABL2), mRNA [NM_001143855]			A_73_P311331	526370	LENG8	0.326488	0.02348	leukocyte receptor cluster (LRC) member 8 (LENG8), mRNA [NM_001102100]
A_73_P097421	524770	ACTN1	1.82008	0.0419204	actinin, alpha 1 (ACTN1), mRNA [NM_001035351]			A_73_114518	526582	TTPAL	0.326895	0.0360283	tocopherol (alpha) transfer protein-like (TTPAL), mRNA [NM_001205931]
A_73_114855	508009	ARHGAP42	1.8197	0.0039372	rho GTPase-activating protein 10-like [Source:RefSeq peptide;Acc:NP_001068811] [ENSBTAT00000005797]			A_73_104026	510542	BEST4	0.326986	0.0102008	bestrophin 4 (BEST4), mRNA [NM_001205679]
A_73_105833	414732	GATM	1.8197	0.0224601	glycine amidinotransferase (L-arginine:glycine amidinotransferase) (GATM), nuclear gene encoding mitochondrial protein, mRNA [NM_001045878]			A_73_P088251	507367	PDK4	0.327145	0.0297445	pyruvate dehydrogenase kinase, isozyme 4 (PDK4), nuclear gene encoding mitochondrial protein, mRNA [NM_001101883]
A_73_P445221	515181	RAP2C	1.8197	0.0164364	RAP2C, member of RAS oncogene family (RAP2C), mRNA [NM_001075700]			A_73_116753	512152	KIAA1009	0.327303	0.0324062	KIAA1009 ortholog (KIAA1009), mRNA [NM_001206593]
A_73_112254	514951	RBFOX2	1.81932	0.0147328	RNA binding protein, fox-1 homolog (C. elegans) 2 (RBFOX2), mRNA [NM_001205372]			A_73_102988	618028	KIRREL3	0.327598	0.0176221	kin of IRRE like 3 (Drosophila) (KIRREL3), mRNA [NM_001078085]
A_73_P472268	529049	MRC2	1.81781	0.00510455	mannose receptor, C type 2 (MRC2), mRNA [NM_001192670]			A_73_107770	515890	URM1	0.327985	0.0443249	ubiquitin related modifier 1 (URM1), mRNA [NM_001075729]
A_73_P069716	513587	C20H5orf41	1.8163	0.0220062	CREB3 regulatory factor [Source:HGNC Symbol;Acc:24050] [ENSBTAT00000065187]			A_73_P469768	506995	ITGB4	0.328462	0.0176733	integrin, beta 4 (ITGB4), mRNA [NM_001193257]
A_73_P128116	540181	ARID1A	1.81592	0.0129567	AT rich interactive domain 1A (SWI-like) (ARID1A), mRNA [NM_001205785]			A_73_P046626	768009	TMEM247	0.328713	0.0458623	transmembrane protein 247 (TMEM247), mRNA [NM_001077069]
A_73_P103696	539299	SPATS2L	1.81592	0.00053496	spermatogenesis associated, serine-rich 2-like (SPATS2L), mRNA [NM_001192987]			A_73_P101791	280713	ADM	0.328781	0.00572067	adrenomedullin (ADM), mRNA [NM_173888]
A_73_105452	512717	RCN2	1.81529	0.0115044	reticulocalbin 2, EF-hand calcium binding domain (RCN2), mRNA [NM_001075579]			A_73_111359	615386	HPS4	0.328895	0.0412337	Hermansky-Pudlak syndrome 4 (HPS4), mRNA [NM_001076368]
A_73_P114727	506362	FAM82A1	1.81403	0.0178556	family with sequence similarity 82, member A1 (FAM82A1), mRNA [NM_001040508]			A_73_P203952	616734	FOXE1	0.329488	0.0294394	Uncharacterized protein [Source:UniProtKB/TrEMBL;Acc:F1ME54] [ENSBTAT00000019638]
A_73_107893	515437	SLC39A14	1.81365	0.00713451	solute carrier family 39 (zinc transporter), member 14 (SLC39A14), mRNA [NM_001098036]			A_73_P094346	537312	RAPGEF4	0.329488	0.0221385	Rap guanine nucleotide exchange factor (GEF) 4 (RAPGEF4), mRNA [NM_001192902]
A_73_113497	505315	AMDHD1	1.81227	0.0141067	amidohydrolase domain containing 1 (AMDHD1), mRNA [NM_001098872]			A_73_114976	617757	TSKS	0.329626	0.0178196	testis-specific serine kinase substrate (TSKS), mRNA [NM_001046609]
A_73_109995	513777	CCDC104	1.81127	0.0119563	coiled-coil domain containing 104 (CCDC104), mRNA [NM_001034453]			A_73_P102711	404125	HDAC3	0.329671	0.0119579	histone deacetylase 3 (HDAC3), mRNA [NM_001206243]
A_73_P370811	504824	NARS2	1.80989	0.00581116	asparaginyl-tRNA synthetase 2, mitochondrial (putative) (NARS2), nuclear gene encoding mitochondrial protein, mRNA [NM_001098867]			A_73_P259221	540474	LMCD1	0.329877	0.0240603	LIM and cysteine-rich domains 1 (LMCD1), mRNA [NM_001076222]
A_73_P391136	506031	ZMYND8	1.80976	0.015079	zinc finger, MYND-type containing 8 (ZMYND8), mRNA [NM_001191171]			A_73_P282141	617606	DEPTOR	0.330014	0.0351958	DEP domain containing MTOR-interacting protein (DEPTOR), mRNA [NM_001102312]
A_73_P276851	533248	CCDC88A	1.80964	0.0418815	coiled-coil domain containing 88A (CCDC88A), mRNA [NM_001206209]			A_73_110362	616991	MMEL1	0.330014	0.0355192	membrane metallo-endopeptidase-like 1 (MMEL1), mRNA [NM_001193136]
A_73_P103556	404190	RPL27A	1.80964	0.00792134	B.taurus mRNA (from chromosome 3, with unknown function). [X97045]			A_73_P411566	786254	LOC786254	0.330312	0.0273797	uncharacterized LOC786254 (LOC786254), mRNA [NM_001130763]
A_73_P043026	506362	FAM82A1	1.80901	0.0201118	family with sequence similarity 82, member A1 (FAM82A1), mRNA [NM_001040508]			A_73_P060381	353107	HSD17B1	0.330609	0.0144133	hydroxysteroid (17-beta) dehydrogenase 1 (HSD17B1), mRNA [NM_001102365]
A_73_P276266	614773	ZFP36L1	1.80851	0.00834875	zinc finger protein 36, C3H type-like 1 (ZFP36L1), mRNA [NM_001101234]			A_73_P358441	525506	DAPK3	0.331022	0.043964	death-associated protein kinase 3 (DAPK3), mRNA [NM_001101124]
A_73_P289131	522917	RIOK3	1.80838	0.00871393	RIO kinase 3 (yeast) (RIOK3), mRNA [NM_001075836]			A_73_P034466	618809	VAT1L	0.331068	0.0163589	vesicle amine transport protein 1 homolog (T. californica)-like (VAT1L), mRNA [NM_001046624]
A_73_P370216	529591	PHF20	1.80751	0.0041708	PHD finger protein 20 (PHF20), mRNA [NM_001168426]			A_73_115455	512583	CCBP2	0.331091	0.0321256	chemokine binding protein 2 (CCBP2), mRNA [NM_001015581]
A_73_P466233	507864	C10H15orf23	1.80625	0.0203649	chromosome 10 open reading frame, human C15orf23 (C10H15orf23), mRNA [NM_001038055]			A_73_P058021	280981	PLIN2	0.331849	0.0396777	perilipin 2 (PLIN2), mRNA [NM_173980]
A_73_P376931	527885	ZDHHC9	1.80625	0.0120456	zinc finger, DHHC-type containing 9 (ZDHHC9), mRNA [NM_001034561]			A_73_P407906	527470	RORC	0.332171	0.0223697	RAR-related orphan receptor C (RORC), mRNA [NM_001083451]
A_73_100790	517531	MIPEP	1.80438	0.000898301	Uncharacterized protein [Source:UniProtKB/TrEMBL;Acc:F1MX73] [ENSBTAT00000011704]			A_73_P065602	783873	HOXB9	0.332379	0.0319744	homeobox B9 (HOXB9), mRNA [NM_001191186]
A_73_P104186	532412	SGOL2	1.8035	0.00683127	shugoshin-like 2 (S. pombe) (SGOL2), mRNA [NM_001191290]			A_73_P373691	513080	RAE1	0.332402	0.00992977	RAE1 RNA export 1 homolog (S. pombe) (RAE1), mRNA [NM_001015585]
A_73_104781	531964	SEC31A	1.80288	0.0172828	SEC31 homolog A (S. cerevisiae) (SEC31A), mRNA [NM_001191274]			A_73_P149636	786672	TNFAIP2	0.332955	0.0497306	tumor necrosis factor, alpha-induced protein 2 (TNFAIP2), mRNA [NM_001191189]
A_73_P045421	541080	FUBP3	1.8015	0.00671555	far upstream element (FUSE) binding protein 3 (FUBP3), mRNA [NM_001101217]			A_73_P073816	541019	CSRP2BP	0.333024	0.0265201	CSRP2 binding protein (CSRP2BP), mRNA [NM_001206055]
A_73_P039096	533703	XXYLT1	1.79888	0.00787385	xyloside xylosyltransferase 1 (XXYLT1), mRNA [NM_001075999]			A_73_P072941	100850459		0.333048	0.0165462	phosphodiesterase 7A [Source:HGNC Symbol;Acc:8791] [ENSBTAT00000015427]
A_73_102172	510558	ASTE1	1.79838	0.0308891	asteroid homolog 1 (Drosophila) [Source:HGNC Symbol;Acc:25021] [ENSBTAT00000031831]			A_73_P068461	515340	ABO	0.333348	0.0198789	ABO blood group (transferase A, alpha 1-3-N-acetylgalactosaminyltransferase; transferase B, alpha 1-3-galactosyltransferase) (ABO), mRNA [NM_001077926]
A_73_116977	538772	DARS2	1.79813	0.0160927	aspartyl-tRNA synthetase 2, mitochondrial (DARS2), nuclear gene encoding mitochondrial protein, mRNA [NM_001102222]			A_73_118337	539960	STX11	0.333741	0.0457955	syntaxin 11 (STX11), mRNA [NM_001205736]
A_73_P038381	517728	NAPB	1.79776	0.0275582	N-ethylmaleimide-sensitive factor attachment protein, beta (NAPB), mRNA [NM_001046233]			A_73_P298176	512959	HDGFRP2	0.333787	0.0163697	hepatoma-derived growth factor-related protein 2 (HDGFRP2), mRNA [NM_001105361]
A_73_P080786	539052	EIF3J	1.79714	0.00123298	eukaryotic translation initiation factor 3, subunit J (EIF3J), mRNA [NM_001076143]			A_73_P277106	540815	ABI1	0.33381	0.0463188	abl-interactor 1 (ABI1), mRNA [NM_001076241]
A_73_P039751	541303	MED17	1.79714	0.00901221	mediator complex subunit 17 (MED17), mRNA [NM_001034730]			A_73_P039326	515918	CA8	0.33381	0.0339832	carbonic anhydrase VIII (CA8), mRNA [NM_001083690]
A_73_111232	513230	PITRM1	1.79689	0.00346364	pitrilysin metallopeptidase 1 [Source:HGNC Symbol;Acc:17663] [ENSBTAT00000046212]			A_73_104079	524115	GABRE	0.333949	0.0450842	Uncharacterized protein [Source:UniProtKB/TrEMBL;Acc:F1MU41] [ENSBTAT00000018017]
A_73_119143	282132	ADAM10	1.79651	0.0020057	ADAM metallopeptidase domain 10, mRNA (cDNA clone MGC:151607 IMAGE:8315157), complete cds. [BC153863]			A_73_P038416	281958	OPRM1	0.334436	0.0413709	opioid receptor, mu 1 (OPRM1), mRNA [NM_174408]
A_73_109539	287019	PFKFB2	1.79614	0.0465724	6-phosphofructo-2-kinase/fructose-2,6-biphosphatase 2 (PFKFB2), mRNA [NM_174812]			A_73_108761	540044	GPR84	0.334575	0.0241567	G protein-coupled receptor 84 (GPR84), mRNA [NM_001038568]
A_73_P038316	281598	ACVR2A	1.79216	0.0151595	activin A receptor, type IIA (ACVR2A), mRNA [NM_174227]			A_73_P088051	513131	CTBP1	0.334667	0.0271471	C-terminal binding protein 1 [Source:UniProtKB/TrEMBL;Acc:A5D9F1] [ENSBTAT00000011166]
A_73_112988	281043	CCL2	1.79191	0.0200379	chemokine (C-C motif) ligand 2 (CCL2), mRNA [NM_174006]			A_73_P079741	525734	GPR176	0.33483	0.0264552	G protein-coupled receptor 176 (GPR176), mRNA [NM_001192616]
A_73_P446921	508782	EOGT	1.79104	0.0350511	chromosome 22 open reading frame, human C3orf64 (EOGT), mRNA [NM_001077882]			A_73_119000	539536	KCTD4	0.33555	0.0278775	potassium channel tetramerisation domain containing 4 (KCTD4), mRNA [NM_001099387]
A_73_P074866	519816	AASDHPPT	1.79067	0.00128838	aminoadipate-semialdehyde dehydrogenase-phosphopantetheinyl transferase (AASDHPPT), mRNA [NM_001206477]			A_73_P484218	784567	RHOBTB2	0.33562	0.044953	Rho-related BTB domain containing 2 (RHOBTB2), mRNA [NM_001103104]
A_73_P035741	506157	ERP44	1.7903	0.0107491	endoplasmic reticulum protein 44 (ERP44), mRNA [NM_001035032]			A_73_P073306	506670	LOC506670	0.335666	0.0119661	Uncharacterized protein [Source:UniProtKB/TrEMBL;Acc:F1N0P3] [ENSBTAT00000052953]
A_73_P039506	781721	C16H1orf21	1.78993	0.00508504	chromosome 16 open reading frame, human C1orf21 (C16H1orf21), mRNA [NM_001081547]			A_73_P083661	520750	CILP2	0.336342	0.0270607	cartilage intermediate layer protein 2 (CILP2), mRNA [NM_001192528]
A_73_120047	535975	UST	1.78943	0.025444	LB01950.CR_G21 GC_BGC-19 cDNA clone IMAGE:8578799 5', mRNA sequence [EH195834]			A_73_P055964	510625		0.336855	0.0472835	Uncharacterized protein [Source:UniProtKB/TrEMBL;Acc:F1MDJ2] [ENSBTAT00000065171]
A_73_P030701	615300	RPL38	1.78893	0.00896969	ribosomal protein L38 (RPL38), mRNA [NM_001113309]			A_73_P086486	616734	FOXE1	0.336948	0.0241193	Uncharacterized protein [Source:UniProtKB/TrEMBL;Acc:F1ME54] [ENSBTAT00000019638]
A_73_P369841	510651	C5H12orf35	1.78782	0.0122964	chromosome 5 open reading frame, human C12orf35 (C5H12orf35), mRNA [NM_001101072]			A_73_P419681	505009	GLTPD1	0.337346	0.0188892	glycolipid transfer protein domain containing 1 (GLTPD1), mRNA [NM_001075182]
A_73_P113861	512656	VPS13B	1.78707	0.00627999	Uncharacterized protein [Source:UniProtKB/TrEMBL;Acc:E1BIY8] [ENSBTAT00000037200]			A_73_P039036	783935	DEFB5	0.337626	0.0323873	defensin, beta 5 (DEFB5), mRNA [NM_001130761]
A_73_P299136	534126	FAM48A	1.78621	0.0118068	family with sequence similarity 48, member A (FAM48A), mRNA [NM_001046370]			A_73_P103766	100140121	LOC100140121	0.338001	0.0468394	uncharacterized LOC100140121 (LOC100140121), non-coding RNA [NR_046265]
A_73_110944	512959	HDGFRP2	1.78547	0.0109574	hepatoma-derived growth factor-related protein 2 (HDGFRP2), mRNA [NM_001105361]			A_73_P101006	280831	JUN	0.338447	0.0359481	jun proto-oncogene (JUN), mRNA [NM_001077827]
A_73_P334921	513840	VPS29	1.78522	0.0324889	vacuolar protein sorting 29 homolog (S. cerevisiae) (VPS29), mRNA [NM_001034455]			A_73_P101971	281010	ARNT	0.338611	0.0310476	aryl hydrocarbon receptor nuclear translocator (ARNT), mRNA [NM_173993]
A_73_P038421	535869	RNF128	1.78485	0.0132401	ring finger protein 128, E3 ubiquitin protein ligase (RNF128), mRNA [NM_001076071]			A_73_P084936	616651	OR2T33	0.338916	0.0276891	GB
A_73_P103756	404160	SLCO1B3	1.78361	0.00221664	solute carrier organic anion transporter family, member 1B3 (SLCO1B3), mRNA [NM_205804]			A_73_P353401	517438	DDX19B	0.339057	0.0462503	DEAD (Asp-Glu-Ala-As) box polypeptide 19B (DDX19B), mRNA [NM_001046230]
A_73_P420581	513214	SNX27	1.78361	0.011922	sorting nexin family member 27 (SNX27), mRNA [NM_001098956]			A_73_114664	521761		0.339739	0.03598	adenosine deaminase, RNA-specific, B1 [Source:HGNC Symbol;Acc:226] [ENSBTAT00000023240]
A_73_108260	280843	LPL	1.78349	0.0409107	lipoprotein lipase (LPL), mRNA [NM_001075120]			A_73_P505253	528650	TBCK	0.340163	0.0382436	TBC1 domain containing kinase [Source:HGNC Symbol;Acc:28261] [ENSBTAT00000005539]
A_73_106567	512171	ADAMTS1	1.78324	0.00865252	ADAM metallopeptidase with thrombospondin type 1 motif, 1 (ADAMTS1), mRNA [NM_001101080]			A_73_P476563	538244	ACCN2	0.340329	0.0420828	amiloride-sensitive cation channel 2, neuronal (ACCN2), mRNA [NM_001192933]
A_73_119846	100126272	CD302	1.782	0.00840888	CD302 molecule (CD302), mRNA [NM_001110191]			A_73_P052691	526925	OFD1	0.340352	0.0332315	oral-facial-digital syndrome 1 (OFD1), mRNA [NM_001192637]
A_73_110306	615954	CHMP2B	1.78176	0.042376	charged multivesicular body protein 2B (CHMP2B), mRNA [NM_001035472]			A_73_P090126	505427	MAP3K12	0.34047	0.0207562	mitogen-activated protein kinase kinase kinase 12 (MAP3K12), mRNA [NM_001205291]
A_73_P038866	519774	C13H20orf194	1.78139	0.0165918	chromosome 13 open reading frame, human C20orf194 (C13H20orf194), mRNA [NM_001079598]			A_73_P394596	617609	POMT1	0.340612	0.0410166	protein-O-mannosyltransferase 1 (POMT1), mRNA [NM_001080330]
A_73_P286366	520260	FH	1.77867	0.0369943	fumarate hydratase (FH), nuclear gene encoding mitochondrial protein, mRNA [NM_001075803]			A_73_P358971	100336614	LOC100336614	0.341202	0.0448528	cartilage intermediate layer protein, nucleotide pyrophosphohydrolase [Source:HGNC Symbol;Acc:1980] [ENSBTAT00000003651]
A_73_109154	615534	FNDC3B	1.77818	0.00141766	fibronectin type III domain containing 3B (FNDC3B), mRNA [NM_001206211]			A_73_P462226	317721	MFAP3	0.341368	0.0182702	microfibrillar-associated protein 3 (MFAP3), mRNA [NM_001166519]
A_73_106701	280952	KDM6A	1.77793	0.00567416	lysine (K)-specific demethylase 6A (KDM6A), mRNA [NM_001206575]			A_73_P093191	528123	WLS	0.341605	0.0146541	wntless homolog (Drosophila) (WLS), mRNA [NM_001192651]
A_73_P045686	617823	SNRPD3	1.77793	0.0114315	small nuclear ribonucleoprotein D3 polypeptide 18kDa (SNRPD3), mRNA [NM_001076479]			A_73_P046891	515511	TSEN2	0.342008	0.0147257	tRNA-splicing endonuclease subunit Sen2 [Source:RefSeq peptide;Acc:NP_001035942] [ENSBTAT00000044043]
A_73_112140	518258	FUNDC1	1.77707	0.01217	FUN14 domain containing 1 (FUNDC1), mRNA [NM_001104982]			A_73_P466753	614844		0.342102	0.017114	Uncharacterized protein [Source:UniProtKB/TrEMBL;Acc:F1MWW8] [ENSBTAT00000045605]
A_73_P047211	614711	MRPL33	1.7751	0.0134903	mitochondrial ribosomal protein L33 (MRPL33), nuclear gene encoding mitochondrial protein, mRNA [NM_001113308]			A_73_P056446	789315	PLD4	0.342506	0.0306223	phospholipase D family, member 4 [Source:HGNC Symbol;Acc:23792] [ENSBTAT00000020166]
A_73_P317426	281690	CHSY1	1.77498	0.00788497	chondroitin sulfate synthase 1 (CHSY1), mRNA [NM_001191157]			A_73_104067	527744	HCAR3	0.342672	0.0222175	C0009514H05.P1KM13F KN510 M. bovis infected DC [FE020500]
A_73_P035446	618905	FAM71D	1.77325	0.00653173	family with sequence similarity 71, member D (FAM71D), mRNA [NM_001046625]			A_73_P359741	514674	TARBP2	0.343266	0.0147092	TAR (HIV-1) RNA binding protein 2 (TARBP2), mRNA [NM_001075678]
A_73_P080511	540258	RBM25	1.77252	0.0093493	RNA binding motif protein 25 [Source:HGNC Symbol;Acc:23244] [ENSBTAT00000022826]			A_73_101617	787004	SMAGP	0.343457	0.0189198	small cell adhesion glycoprotein (SMAGP), mRNA [NM_001083793]
A_73_115481	281401	PIGR	1.77227	0.0364841	polymeric immunoglobulin receptor (PIGR), mRNA [NM_174143]			A_73_P328151	508904	DPH5	0.343957	0.0116167	DPH5 homolog (S. cerevisiae) (DPH5), mRNA [NM_001076821]
A_73_P287821	512570	LZTFL1	1.77203	0.0127746	leucine zipper transcription factor-like 1 (LZTFL1), mRNA [NM_001034425]			A_73_P272746	504613	MED24	0.344625	0.0141854	mediator complex subunit 24, mRNA (cDNA clone MGC:137398 IMAGE:8167716), complete cds. [BC112853]
A_73_114847	533618	ARSK	1.7719	0.00580454	arylsulfatase family, member K (ARSK), mRNA [NM_001035400]			A_73_P091571	514534	WC1.3	0.344745	0.0128577	PREDICTED: WC1.3 molecule (WC1.3), mRNA [XM_003586139]
A_73_105699	616427	PCDHB2	1.77092	0.0246745	PREDICTED: protocadherin beta 2 (PCDHB2), mRNA [XM_002684231]			A_73_P367606	506969	ALS2CL	0.345462	0.0421378	ALS2 C-terminal like (ALS2CL), mRNA [NM_001102488]
A_73_P043186	282132	ADAM10	1.76945	0.0198408	ADAM metallopeptidase domain 10, mRNA (cDNA clone MGC:151607 IMAGE:8315157), complete cds. [BC153863]			A_73_P052401	523797	ASAP3	0.346638	0.0462897	ArfGAP with SH3 domain, ankyrin repeat and PH domain 3 (ASAP3), mRNA [NM_001083446]
A_73_103184	510568	XPO1	1.76945	0.00200747	exportin 1 (CRM1 homolog, yeast) (XPO1), mRNA [NM_001192261]			A_73_P282781	514596	MTMR14	0.346686	0.00918285	myotubularin related protein 14 (MTMR14), mRNA [NM_001100364]
A_73_P272411	533620	ANKRD26	1.76859	0.0111263	ankyrin repeat domain 26 (ANKRD26), mRNA [NM_001113767]			A_73_P307621	509981	NIP7	0.346878	0.0143576	nuclear import 7 homolog (S. cerevisiae) (NIP7), mRNA [NM_001192239]
A_73_114200	508877	PNPT1	1.76859	0.00139669	polyribonucleotide nucleotidyltransferase 1 (PNPT1), mRNA [NM_001192197]			A_73_P434446	509715	CTSF	0.347143	0.0328466	cathepsin F (CTSF), mRNA [NM_001075416]
A_73_P370096	515299	MED4	1.76749	0.00506744	mediator complex subunit 4 (MED4), mRNA [NM_001034486]			A_73_P070531	781683	FAT4	0.347431	0.0304022	FAT tumor suppressor homolog 4 (Drosophila) [Source:HGNC Symbol;Acc:23109] [ENSBTAT00000013316]
A_73_P048066	512603	NAT1	1.76736	0.034672	N-acetyltransferase 1 (arylamine N-acetyltransferase) (NAT1), mRNA [NM_001075572]			A_73_P063651	282164	CATHL1	0.348275	0.0176421	cathelicidin 1 (CATHL1), mRNA [NM_174825]
A_73_108954	281640	ATP5O	1.76724	0.00870093	ATP synthase, H+ transporting, mitochondrial F1 complex, O subunit (ATP5O), nuclear gene encoding mitochondrial protein, mRNA [NM_174244]			A_73_P463377	510499	SLC15A4	0.348517	0.0459331	solute carrier family 15, member 4 (SLC15A4), mRNA [NM_001101927]
A_73_P112341	511203	ANK3	1.76663	0.0268426	ankyrin 3, node of Ranvier (ankyrin G) (ANK3), mRNA [NM_001105620]			A_73_P075491	783518	LOC783518	0.348904	0.0449237	Uncharacterized protein [Source:UniProtKB/TrEMBL;Acc:F1N0R0] [ENSBTAT00000028258]
A_73_119738	529491	PMS1	1.76504	0.031023	PMS1 postmeiotic segregation increased 1 (S. cerevisiae) (PMS1), mRNA [NM_001077981]			A_73_P065241	528485	NEURL4	0.349194	0.034304	neuralized homolog 4 (Drosophila) (NEURL4), mRNA [NM_001192661]
A_73_P059921	533736	NGLY1	1.76431	0.0141911	N-glycanase 1 (NGLY1), mRNA [NM_001192787]			A_73_P044846	280752	CNP	0.349242	0.0223246	2',3'-cyclic nucleotide 3' phosphodiesterase (CNP), mRNA [NM_180993]
A_73_118327	534578		1.76418	0.0217592				A_73_P091981	540688	PBX1	0.349533	0.0256821	pre-B-cell leukemia homeobox 1 (PBX1), mRNA [NM_001192768]
A_73_113520	506205	C13H20orf72	1.76394	6.83519e-05	chromosome 13 open reading frame, human C20orf72 (C13H20orf72), mRNA [NM_001075245]			A_73_P472871	509649	MGC139164	0.349848	0.0358723	uncharacterized LOC509649 (MGC139164), mRNA [NM_001101916]
A_73_P072936	529552	CYP7B1	1.76382	0.0109052	Uncharacterized protein [Source:UniProtKB/TrEMBL;Acc:E1BAX6] [ENSBTAT00000001710]			A_73_P047301	282248	HCRTR1	0.350163	0.0231057	hypocretin (orexin) receptor 1 (HCRTR1), mRNA [NM_001048182]
A_73_P035826	617419	SCD5	1.7632	0.00527194	stearoyl-CoA desaturase 5 (SCD5), mRNA [NM_001076945]			A_73_P298223	507470	SEPHS1	0.350819	0.0364985	selenophosphate synthetase 1 (SEPHS1), mRNA [NM_001075316]
A_73_121019	535017	ADCY8	1.76308	0.00867277	adenylate cyclase 8 (brain) (ADCY8), mRNA [NM_001192841]			A_73_P493118	790048		0.350844	0.038042	Uncharacterized protein [Source:UniProtKB/TrEMBL;Acc:E1BFK1] [ENSBTAT00000052014]
A_73_P078456	536745	GPKOW	1.76272	0.00527092	G patch domain and KOW motifs (GPKOW), mRNA [NM_001193252]			A_73_P031656	539451	NKX2-3	0.350965	0.021005	NK2 homeobox 3 (NKX2-3), mRNA [NM_001034676]
A_73_P148781	507102	SREBF2	1.76272	0.0091505	sterol regulatory element binding transcription factor 2 (SREBF2), mRNA [NM_001205600]			A_73_P094711	530430	INHBB	0.35099	0.032995	inhibin, beta B (INHBB), mRNA [NM_176852]
A_73_P034421	538975	CNN3	1.76186	0.0234342	calponin 3, acidic (CNN3), mRNA [NM_001038179]			A_73_P276826	536781	LDB3	0.351184	0.019923	LIM domain binding 3 (LDB3), mRNA [NM_001035416]
A_73_113382	510557	HSF2	1.76162	0.016674	heat shock transcription factor 2 (HSF2), mRNA [NM_001083405]			A_73_P114356	100141016	ZNF81	0.351257	0.0255125	zinc finger protein 81 [Source:HGNC Symbol;Acc:13156] [ENSBTAT00000007710]
A_73_P167712	505060	CYP51A1	1.7604	0.0091239	cytochrome P450, family 51, subfamily A, polypeptide 1 (CYP51A1), mRNA [NM_001025319]			A_73_P368491	615388	CD300LG	0.351355	0.0296554	CMRF35-like molecule 9 [Source:UniProtKB/Swiss-Prot;Acc:A5D7B2] [ENSBTAT00000009774]
A_73_P060111	504625	SORBS1	1.76015	0.00059774	sorbin and SH3 domain-containing protein 1 [Source:RefSeq peptide;Acc:NP_001068637] [ENSBTAT00000003743]			A_73_109495	784375	CNTNAP3	0.351647	0.0303017	contactin associated protein-like 3 (CNTNAP3), mRNA [NM_001081745]
A_73_117808	506176	TIPIN	1.76003	0.00732871	TIMELESS interacting protein (TIPIN), mRNA [NM_001105336]			A_73_P333606	508251	FAT1	0.351696	0.0220425	FAT tumor suppressor homolog 1 (Drosophila) (FAT1), mRNA [NM_001192992]
A_73_113560	524280	NBEAL1	1.75966	0.00777019	neurobeachin-like 1 (NBEAL1), mRNA [NM_001103173]			A_73_P084926	787932		0.351696	0.0429241	GB
A_73_100968	100138178	UBE2Z	1.75942	0.0211098	ubiquitin-conjugating enzyme E2Z (UBE2Z), mRNA [NM_001205486]			A_73_105676	614713	SLC25A26	0.351866	0.00621205	solute carrier family 25 (S-adenosylmethionine carrier), member 26 (SLC25A26), nuclear gene encoding mitochondrial protein, mRNA [NM_001103297]
A_73_P494163	616871	UQCRB	1.7593	0.0141943	ubiquinol-cytochrome c reductase binding protein (UQCRB), nuclear gene encoding mitochondrial protein, mRNA [NM_001034797]			A_73_P271901	280781	ELN	0.351891	0.0252158	elastin (ELN), mRNA [NM_175772]
A_73_P365351	615534	FNDC3B	1.75832	0.00831154	fibronectin type III domain containing 3B (FNDC3B), mRNA [NM_001206211]			A_73_P061706	618474	FGF4	0.352135	0.0449081	fibroblast growth factor 4 (FGF4), mRNA [NM_001040605]
A_73_107718	541264	ZNF292	1.75686	0.00998753	zinc finger protein 292 (ZNF292), mRNA [NM_001192850]			A_73_P331481	522400	KRT80	0.352477	0.0177886	keratin 80 (KRT80), mRNA [NM_001077952]
A_73_P367956	508384	GATAD2A	1.75613	0.00736813	GATA zinc finger domain containing 2A (GATAD2A), mRNA [NM_001103090]			A_73_P339711	532556	MGA	0.353113	0.0426023	MAX gene associated (MGA), mRNA [NM_001191402]
A_73_P332756	536619	PAIP2	1.75528	0.0428091	poly(A) binding protein interacting protein 2 (PAIP2), mRNA [NM_001034636]			A_73_P492777	615101		0.353749	0.0132146	PREDICTED: melanoma antigen family B, 4-like (LOC782703), mRNA [XM_003585379]
A_73_P276681	540225	COX7A2L	1.75479	0.0317591	cytochrome c oxidase subunit VIIa polypeptide 2 like (COX7A2L), nuclear gene encoding mitochondrial protein, mRNA [NM_001034695]			A_73_P075576	616261	OR52E6	0.354019	0.0498797	GB
A_73_P032311	508790	TMEM120B	1.75431	0.00331024	transmembrane protein 120B (TMEM120B), mRNA [NM_001101908]			A_73_P279986	513723	RALGDS	0.354142	0.00582381	ral guanine nucleotide dissociation stimulator (RALGDS), mRNA [NM_001101978]
A_73_P073321	784975		1.75297	0.0231487				A_73_P141811	509764	EIF1	0.354167	0.0285911	eukaryotic translation initiation factor 1 (EIF1), mRNA [NM_001014884]
A_73_P032326	508940	THUMPD3	1.75285	0.00718616	THUMP domain containing 3 (THUMPD3), mRNA [NM_001038062]			A_73_102285	786996	LOC786996	0.35424	0.0453399	Uncharacterized protein [Source:UniProtKB/TrEMBL;Acc:F1MTT5] [ENSBTAT00000001177]
A_73_P044676	538284	USP15	1.75127	0.0087146	ubiquitin specific peptidase 15 (USP15), mRNA [NM_001046430]			A_73_P291076	516422	ADRA2B	0.354437	0.0489308	adrenergic, alpha-2B-, receptor (ADRA2B), mRNA [NM_001206628]
A_73_121114	515640	IL1R1	1.75115	0.005611	interleukin 1 receptor, type I (IL1R1), mRNA [NM_001206735]			A_73_P043696	616270	RTDR1	0.354437	0.0275427	rhabdoid tumor deletion region gene 1 (RTDR1), mRNA [NM_001046575]
A_73_106541	327681	FST	1.75103	0.0243465	follistatin (FST), mRNA [NM_175801]			A_73_P268951	282378	STXBP1	0.354437	0.0395067	Syntaxin-binding protein 1 [Source:UniProtKB/Swiss-Prot;Acc:P61763] [ENSBTAT00000056141]
A_73_120478	508904	DPH5	1.75042	0.0118922	DPH5 homolog (S. cerevisiae) (DPH5), mRNA [NM_001076821]			A_73_P089591	282659	SSPO	0.35456	0.0238726	SCO-spondin homolog (Bos taurus) (SSPO), mRNA [NM_174706]
A_73_106845	515181	RAP2C	1.74981	0.0145	RAP2C, member of RAS oncogene family (RAP2C), mRNA [NM_001075700]			A_73_P062056	533039	SRF	0.354707	0.0395909	serum response factor (c-fos serum response element-binding transcription factor) (SRF), mRNA [NM_001206016]
A_73_106318	282385	TMSB10	1.74981	0.018813	thymosin beta 10 (TMSB10), mRNA [NM_174623]			A_73_P351666	512517	TINAG	0.354781	0.0237734	tubulointerstitial nephritis antigen (TINAG), mRNA [NM_001035107]
A_73_120203	536389	ZMYM5	1.74969	0.024198	zinc finger, MYM-type 5 (ZMYM5), mRNA [NM_001195018]			A_73_P289321	511682	MBTPS1	0.355002	0.0120423	membrane-bound transcription factor peptidase, site 1 (MBTPS1), mRNA [NM_001025330]
A_73_112586	507319	EFNA1	1.74824	0.0295567	ephrin-A1 (EFNA1), mRNA [NM_001034292]			A_73_P068426	615123	SBK2	0.355248	0.0338761	Uncharacterized protein [Source:UniProtKB/TrEMBL;Acc:E1BP09] [ENSBTAT00000008038]
A_73_120007	280831	JUN	1.74811	0.0276648	jun proto-oncogene (JUN), mRNA [NM_001077827]			A_73_P124501	326588	RPS3	0.355273	0.0386574	ribosomal protein S3 (RPS3), mRNA [NM_001034047]
A_73_P038686	522763	MGC148762	1.74763	0.0390968	uncharacterized LOC522763 (MGC148762), mRNA [NM_001102069]			A_73_P097066	281604	ADRB1	0.355298	0.012758	adrenergic, beta-1-, receptor (ADRB1), mRNA [NM_194266]
A_73_P042886	516584	HIAT1	1.74678	0.0231763	hippocampus abundant transcript 1 (HIAT1), mRNA [NM_001102038]			A_73_113705	508997	SOGA1	0.356161	0.0187745	suppressor of glucose, autophagy associated 1 [Source:HGNC Symbol;Acc:16111] [ENSBTAT00000028879]
A_73_P034701	506286	ICK	1.74666	0.0081856	intestinal cell (MAK-like) kinase (ICK), mRNA [NM_001098887]			A_73_106370	615187		0.356679	0.0490796
A_73_104982	783805	ACN9	1.74654	0.00983164	ACN9 homolog (S. cerevisiae) (ACN9), mRNA [NM_001080352]			A_73_121025	520456	BTBD8	0.356853	0.0354071	BTB/POZ domain-containing protein 8 [Source:RefSeq peptide;Acc:NP_001098670] [ENSBTAT00000008109]
A_73_102775	524142	OPA1	1.74642	0.0285943	optic atrophy 1 (autosomal dominant) (OPA1), nuclear gene encoding mitochondrial protein, mRNA [NM_001192961]			A_73_P050941	574056	TNFSF8	0.357001	0.0283886	tumor necrosis factor (ligand) superfamily, member 8 (TNFSF8), mRNA [NM_001025207]
A_73_112696	281662	CAPN2	1.74618	0.00781954	calpain 2, (m/II) large subunit (CAPN2), mRNA [NM_001103086]			A_73_P068706	540014	ZNF134	0.3571	0.0121574	zinc finger protein 134 [Source:HGNC Symbol;Acc:12918] [ENSBTAT00000006170]
A_73_118036	497024	NFE2L2	1.74606	0.0181582	nuclear factor (erythroid-derived 2)-like 2 (NFE2L2), mRNA [NM_001011678]			A_73_107414	504255	RGS17	0.357125	0.0409146	regulator of G-protein signaling 17 (RGS17), mRNA [NM_001101836]
A_73_107640	540335	GLO1	1.74485	0.00902898	glyoxalase I (GLO1), mRNA [NM_001083496]			A_73_P069561	100299504	HHIPL1	0.358439	0.0364161	HHIP-like 1 [Source:HGNC Symbol;Acc:19710] [ENSBTAT00000013614]
A_73_P145901	614159	C24H18orf54	1.74473	0.0149461	chromosome 24 open reading frame, human C18orf54 (C24H18orf54), mRNA [NM_001206167]			A_73_P092581	506526	ITGA10	0.358762	0.025638	integrin, alpha 10 (ITGA10), mRNA [NM_001205590]
A_73_117804	100295800		1.74352	0.00734835	COX17 cytochrome c oxidase assembly homolog (S. cerevisiae) [Source:HGNC Symbol;Acc:2264] [ENSBTAT00000002828]			A_73_P357951	510085	SLC16A3	0.358812	0.0290213	solute carrier family 16, member 3 (monocarboxylic acid transporter 4) (SLC16A3), mRNA [NM_001109980]
A_73_120947	767842	C6H4orf32	1.74303	0.00516939	chromosome 6 open reading frame, human C4orf32 (C6H4orf32), mRNA [NM_001076961]			A_73_P489993	783655		0.35916	0.00760973
A_73_P306316	540462	AKTIP	1.74183	0.00328152	AKT interacting protein (AKTIP), mRNA [NM_001206321]			A_73_P286311	541271	TUBB1	0.359185	0.0460535	tubulin, beta 1 class VI (TUBB1), mRNA [NM_001144100]
A_73_111198	616226	COMMD6	1.74014	0.0111997	COMM domain containing 6 (COMMD6), mRNA [NM_001113312]			A_73_P213387	281820	HOXB7	0.35921	0.0332137	homeobox B7 (HOXB7), mRNA [NM_174342]
A_73_P045441	508021	C3H1orf109	1.73989	0.0401181	chromosome 3 open reading frame, human C1orf109 (C3H1orf109), mRNA [NM_001101892]			A_73_P118836	510942	CHRAC1	0.359559	0.00415947	chromatin accessibility complex 1 (CHRAC1), mRNA [NM_001075478]
A_73_110399	510522	FGB	1.73989	0.0169642	fibrinogen beta chain (FGB), mRNA [NM_001142917]			A_73_P113321	100139634	BOSTAUV1R416	0.360257	0.0487503	vomeronasal 1 receptor 4 [Source:HGNC Symbol;Acc:19871] [ENSBTAT00000031787]
A_73_114136	507193	ADD1	1.73977	0.0179152	adducin 1 (alpha) (ADD1), mRNA [NM_001205999]			A_73_P079926	613696	PLEKHO2	0.360307	0.0405095	pleckstrin homology domain containing, family O member 2 (PLEKHO2), mRNA [NM_001076283]
A_73_P050171	327700	FABP1	1.73941	0.0102235	fatty acid binding protein 1, liver (FABP1), mRNA [NM_175817]			A_73_P091756	404122	ACTG1	0.360482	0.0376554	actin, gamma 1 (ACTG1), mRNA [NM_001033618]
A_73_P093061	505578	ZNHIT6	1.73929	0.0337862	zinc finger, HIT-type containing 6 [Source:HGNC Symbol;Acc:26089] [ENSBTAT00000028038]			A_73_P076886	614321	VPS26B	0.360882	0.0382288	vacuolar protein sorting 26 homolog B (S. pombe) (VPS26B), mRNA [NM_001192958]
A_73_119169	539542	HHEX	1.73893	0.00543071	hematopoietically expressed homeobox (HHEX), mRNA [NM_001105424]			A_73_P076521	508286	LOC508286	0.361032	0.0218641	PREDICTED: cOR8U2 olfactory receptor family 8 subfamily U-like (LOC508286), partial mRNA [XM_868429]
A_73_P103231	537320	ADAD1	1.737	0.0176969	adenosine deaminase domain containing 1 (testis-specific), mRNA (cDNA clone MGC:127993 IMAGE:7962973), complete cds. [BC102558]			A_73_P341316	514370	TMEM180	0.361183	0.0140839	transmembrane protein 180 (TMEM180), mRNA [NM_001014925]
A_73_111868	512206	CDKN2AIPNL	1.737	0.0248144	Hw_liver_60_050822_D03 CF-24-HW liver cDNA library cDNA, mRNA sequence [DV790586]			A_73_P186212	513111	LOC513111	0.361483	0.0256736	transmembrane protein 225-like (LOC513111), mRNA [NM_001098021]
A_73_P105881	528907	OTUD4	1.737	0.00767631	OTU domain containing 4 (OTUD4), mRNA [NM_001243311]			A_73_P068966	531926	RCCD1	0.361483	0.0229849	RCC1 domain containing 1 (RCCD1), mRNA [NM_001205992]
A_73_P048856	530618	SPOP	1.73676	0.0110289	speckle-type POZ protein (SPOP), mRNA [NM_001075936]			A_73_P352741	281165	FLNA	0.361684	0.0280225	filamin A, alpha (FLNA), mRNA [NM_001206514]
A_73_107825	616994	LRRFIP1	1.73664	0.0114302	leucine rich repeat (in FLII) interacting protein 1 (LRRFIP1), mRNA [NM_001102308]			A_73_P440986	512531	MARS	0.361909	0.0371857	methionyl-tRNA synthetase (MARS), mRNA [NM_001038091]
A_73_P504913	515556	ABR	1.73652	0.00521431	active BCR-related gene (ABR), mRNA [NM_001046204]			A_73_P437801	100848273		0.36216	0.0218258	hematopoietic SH2 domain containing [Source:HGNC Symbol;Acc:24920] [ENSBTAT00000021412]
A_73_P042996	508494	SLC22A9	1.7364	0.0465181	solute carrier family 22 (organic anion transporter), member 9 (SLC22A9), mRNA [NM_001046006]			A_73_107654	524074	LOC524074	0.362386	0.0100747	regulatory factor X, 6 [Source:HGNC Symbol;Acc:21478] [ENSBTAT00000000329]
A_73_P051136	535017	ADCY8	1.73592	0.00710198	adenylate cyclase 8 (brain) (ADCY8), mRNA [NM_001192841]			A_73_P214167	533364	KLHL3	0.362436	0.00763221	kelch-like 3 (Drosophila) [Source:HGNC Symbol;Acc:6354] [ENSBTAT00000003625]
A_73_P132196	505225	ADD3	1.73544	0.0445016	adducin 3 (gamma) (ADD3), mRNA [NM_001075194]			A_73_101283	525800	CCDC85A	0.362512	0.0326261	coiled-coil domain containing 85A (CCDC85A), mRNA [NM_001102095]
A_73_105336	538794	CPEB4	1.73544	0.0127735	cytoplasmic polyadenylation element-binding protein 4 [Source:RefSeq peptide;Acc:NP_001098890] [ENSBTAT00000013179]			A_73_P205707	512602	TMEM132C	0.362864	0.0362202	transmembrane protein 132C [Source:HGNC Symbol;Acc:25436] [ENSBTAT00000065856]
A_73_P044616	506231	BCAR3	1.73484	0.0188648	breast cancer anti-estrogen resistance 3 (BCAR3), mRNA [NM_001024483]			A_73_P324066	514201	SMPD3	0.36372	0.048133	sphingomyelin phosphodiesterase 3, neutral membrane (neutral sphingomyelinase II) (SMPD3), mRNA [NM_001192363]
A_73_P221832	614033	CHCHD2	1.73484	0.0044792	coiled-coil-helix-coiled-coil-helix domain containing 2 (CHCHD2), nuclear gene encoding mitochondrial protein, mRNA [NM_001034746]			A_73_P203712	510781	JOSD1	0.363972	0.0440477	Josephin domain containing 1 (JOSD1), mRNA [NM_001014898]
A_73_100849	532641	ZFAND3	1.73472	0.0284195	zinc finger, AN1-type domain 3 (ZFAND3), mRNA [NM_001102145]			A_73_P280601	505329	CRISPLD2	0.364149	0.0471723	cysteine-rich secretory protein LCCL domain containing 2 (CRISPLD2), mRNA [NM_001100299]
A_73_P039911	508876	SF3B14	1.734	0.0163871	splicing factor 3B, 14 kDa subunit (SF3B14), mRNA [NM_001046017]			A_73_P364001	508605	BAG6	0.364452	0.0437837	BCL2-associated athanogene 6 (BAG6), mRNA [NM_001075366]
A_73_P089666	100140069	WDR86	1.73375	0.0137303	cDNA clone IMAGE:8280767. [BC149915]			A_73_P071826	783230	WDR64	0.364528	0.0334326	WD repeat domain 64 (WDR64), mRNA [NM_001205438]
A_73_P390846	533874	PSMB3	1.73339	0.0281739	proteasome (prosome, macropain) subunit, beta type, 3 (PSMB3), mRNA [NM_001034596]			A_73_P336296	100336707		0.364578	0.0124893	nuclear receptor binding SET domain protein 1 [Source:HGNC Symbol;Acc:14234] [ENSBTAT00000034204]
A_73_P115376	530553	LOC530553	1.73171	0.0326639	PREDICTED: uDP-glucuronosyltransferase 2C1-like (LOC530553), mRNA [XM_609027]			A_73_109079	508501	UBIAD1	0.364629	0.0173012	UbiA prenyltransferase domain containing 1 [Source:HGNC Symbol;Acc:30791] [ENSBTAT00000018617]
A_73_107153	540872	TRMT1L	1.73171	0.00569796	tRNA methyltransferase 1 homolog (S. cerevisiae)-like (TRMT1L), mRNA [NM_001098121]			A_73_P083316	540351	ZER1	0.364806	0.0363462	zer-1 homolog (C. elegans) (ZER1), mRNA [NM_001205808]
A_73_P388241	537464	DOCK7	1.73063	0.0125482	dedicator of cytokinesis 7 (DOCK7), mRNA [NM_001192906]			A_73_P149286	616909	TTC7B	0.36516	0.0218317	tetratricopeptide repeat domain 7B [Source:HGNC Symbol;Acc:19858] [ENSBTAT00000008385]
A_73_111765	538212	GNMT	1.73039	0.0452071	glycine N-methyltransferase (GNMT), mRNA [NM_001206116]			A_73_P294286	540667	41706	0.365489	0.0373761	membrane-associated ring finger (C3HC4) 8 (MARCH8), mRNA [NM_001076232]
A_73_117324	281196	GLG1	1.73015	0.00304155	golgi glycoprotein 1 (GLG1), mRNA [NM_001244140]			A_73_P084336	100848903		0.365641	0.0328071	Uncharacterized protein [Source:UniProtKB/TrEMBL;Acc:F1MX46] [ENSBTAT00000045575]
A_73_P037766	521304	RBFOX1	1.73015	0.0261227	RNA binding protein, fox-1 homolog (C. elegans) 1 (RBFOX1), mRNA [NM_001075818]			A_73_P073856	507082	RALGAPA2	0.365793	0.0155063	akt substrate AS250, mRNA (cDNA clone MGC:137135 IMAGE:8010486), complete cds. [BC114017]
A_73_108071	510423	PSMA4	1.72967	0.0314029	proteasome (prosome, macropain) subunit, alpha type, 4 (PSMA4), mRNA [NM_001034381]			A_73_P320191	614493	BNIPL	0.365869	0.0444494	BCL2/adenovirus E1B 19kD interacting protein like (BNIPL), mRNA [NM_001079621]
A_73_110287	524821	SFT2D1	1.72955	0.00829016	SFT2 domain containing 1 (SFT2D1), mRNA [NM_001034551]			A_73_P101471	281492	SMN1	0.366326	0.0474087	survival of motor neuron 1, telomeric (SMN1), mRNA [NM_175701]
A_73_P048821	513303	TOM1L1	1.72931	0.00655345	target of myb1 (chicken)-like 1 (TOM1L1), mRNA [NM_001075611]			A_73_P107906	280812	GYG1	0.366656	0.016925	glycogenin 1 (GYG1), mRNA [NM_001045867]
A_73_P037106	282107	UBE2A	1.72895	0.00149001	ubiquitin-conjugating enzyme E2A (UBE2A), mRNA [NM_001105325]			A_73_P491448	787419	C2CD4D	0.36747	0.0422953	C2 calcium-dependent domain containing 4D [Source:HGNC Symbol;Acc:37210] [ENSBTAT00000065982]
A_73_102799	281311	MSR1	1.72848	0.0307229	macrophage scavenger receptor 1 (MSR1), transcript variant 2, mRNA [NM_174113]			A_73_110834	512603	NAT1	0.367521	0.0492374	N-acetyltransferase 1 (arylamine N-acetyltransferase) (NAT1), mRNA [NM_001075572]
A_73_106496	540712	FBXL3	1.72812	0.0377213	F-box and leucine-rich repeat protein 3 (FBXL3), mRNA [NM_001102246]			A_73_P136256	517349	USP49	0.368951	0.0484463	Ubiquitin carboxyl-terminal hydrolase [Source:UniProtKB/TrEMBL;Acc:E1BGQ9] [ENSBTAT00000011820]
A_73_P261976	768061	KLHL36	1.7274	0.0359321	kelch-like 36 (Drosophila) (KLHL36), mRNA [NM_001077118]			A_73_P331661	510838	TUBD1	0.369873	0.0328365	tubulin, delta 1 (TUBD1), mRNA [NM_001075470]
A_73_119120	281373	P4HB	1.72668	0.00737474	prolyl 4-hydroxylase, beta polypeptide (P4HB), mRNA [NM_174135]			A_73_108206	504664	NRBP2	0.369898	0.040731	nuclear receptor binding protein 2 (NRBP2), mRNA [NM_001077848]
A_73_112799	528453	SFN	1.7262	0.0351443	stratifin (SFN), mRNA [NM_001075912]			A_73_P068496	526369	LENG9	0.37018	0.0459185	leukocyte receptor cluster (LRC) member 9 [Source:HGNC Symbol;Acc:16306] [ENSBTAT00000015528]
A_73_107168	524645	DCAF6	1.72584	0.0162323	DDB1 and CUL4 associated factor 6 (DCAF6), mRNA [NM_001191229]			A_73_100476	535379	SVEP1	0.370771	0.0450637	sushi, von Willebrand factor type A, EGF and pentraxin domain containing 1 [Source:HGNC Symbol;Acc:15985] [ENSBTAT00000001939]
A_73_106913	281036	CALR	1.7256	0.00892844	calreticulin (CALR), mRNA [NM_174000]			A_73_102399	518563	HS6ST1	0.371079	0.0382298	heparan sulfate 6-O-sulfotransferase 1 (HS6ST1), mRNA [NM_001192491]
A_73_P351696	515010	TCAIM	1.7256	0.0133511	T cell activation inhibitor, mitochondrial (TCAIM), nuclear gene encoding mitochondrial protein, mRNA [NM_001102016]			A_73_P113036	281601	TAF3	0.371517	0.0456427	TAF3 RNA polymerase II, TATA box binding protein (TBP)-associated factor, 140kDa [Source:HGNC Symbol;Acc:17303] [ENSBTAT00000003674]
A_73_P374271	781942	SECTM1	1.72548	0.0120107	secreted and transmembrane 1 (SECTM1), mRNA [NM_001102326]			A_73_P296331	514447	CLSTN1	0.37162	0.034506	PREDICTED: calsyntenin 1 (CLSTN1), partial mRNA [XM_592305]
A_73_P087721	615303	UGT2B4	1.72548	0.0473344	Uncharacterized protein [Source:UniProtKB/TrEMBL;Acc:E1BAR9] [ENSBTAT00000001733]			A_73_P094791	541192	SATB2	0.37162	0.0278453	SATB homeobox 2 (SATB2), mRNA [NM_001206070]
A_73_P070326	510522	FGB	1.72453	0.0126442	fibrinogen beta chain (FGB), mRNA [NM_001142917]			A_73_100600	539995	TMEM74	0.37162	0.0475528	transmembrane protein 74 [Source:HGNC Symbol;Acc:26409] [ENSBTAT00000052642]
A_73_P494628	541216	RWDD1	1.72441	0.00903323	RWD domain containing 1 (RWDD1), mRNA [NM_001034726]			A_73_112472	281795	GNAT2	0.371878	0.033423	guanine nucleotide binding protein (G protein), alpha transducing activity polypeptide 2 (GNAT2), mRNA [NM_174326]
A_73_106723	615300	RPL38	1.72429	0.0139513	ribosomal protein L38 (RPL38), mRNA [NM_001113309]			A_73_P069141	533653	CSPG4	0.372445	0.0496708	chondroitin sulfate proteoglycan 4 (CSPG4), mRNA [NM_001192782]
A_73_P110196	517621	CLHC1	1.72405	0.000431408	clathrin heavy chain linker domain containing 1 (CLHC1), mRNA [NM_001102042]			A_73_119480	780806	ADORA3	0.372703	0.0238365	adenosine A3 receptor (ADORA3), transcript variant 1, mRNA [NM_001104611]
A_73_114070	407140	ADRA1B	1.72369	0.0209335	adrenergic, alpha-1B-, receptor (ADRA1B), mRNA [NM_001191139]			A_73_P105971	281758	FABP3	0.372703	0.029872	fatty acid binding protein 3, muscle and heart (mammary-derived growth inhibitor) (FABP3), mRNA [NM_174313]
A_73_P043011	505060	CYP51A1	1.72369	0.0337779	cytochrome P450, family 51, subfamily A, polypeptide 1 (CYP51A1), mRNA [NM_001025319]			A_73_104743	532236	INA	0.37322	0.0305169	internexin neuronal intermediate filament protein, alpha (INA), mRNA [NM_001075958]
A_73_P334771	533426	INO80C	1.72369	0.0395324	INO80 complex subunit C (INO80C), mRNA [NM_001105404]			A_73_P058321	538197	CCP110	0.374075	0.0465604	PREDICTED: centriolar coiled coil protein 110kDa, transcript variant 1 (CCP110), mRNA [XM_618393]
A_73_P307031	515462	CDK7	1.72345	0.00236472	cyclin-dependent kinase 7 (CDK7), mRNA [NM_001075715]			A_73_111647	100140704	STON1	0.374776	0.0495539	stonin 1 (STON1), mRNA [NM_001204851]
A_73_P442936	788450	LPCAT1	1.72321	0.0100244	lysophosphatidylcholine acyltransferase 1 (LPCAT1), mRNA [NM_001206811]			A_73_P053841	537817		0.375036	0.00991631	TBC1 domain family, member 9 (with GRAM domain) [Source:HGNC Symbol;Acc:21710] [ENSBTAT00000029790]
A_73_P058266	506615	MARF1	1.72273	0.0222442	KIAA0430 [Source:HGNC Symbol;Acc:29562] [ENSBTAT00000027175]			A_73_P427796	540141		0.375088	0.0301452	lysine (K)-specific demethylase 2A [Source:HGNC Symbol;Acc:13606] [ENSBTAT00000061554]
A_73_P069654	507677	AP1G1	1.72261	0.0091338	cDNA clone IMAGE:8092511, containing frame-shift errors. [BC153861]			A_73_P320921	513395	GPAA1	0.375348	0.02279	glycosylphosphatidylinositol anchor attachment protein 1 homolog (yeast) (GPAA1), mRNA [NM_001024529]
A_73_120898	539955	LUC7L3	1.72094	0.0142655	LUC7-like 3 (S. cerevisiae) (LUC7L3), mRNA [NM_001034684]			A_73_P434031	531405	SORCS3	0.37553	0.0279968	sortilin-related VPS10 domain containing receptor 3 (SORCS3), mRNA [NM_001205986]
A_73_P278476	533406	PDCD6IP	1.72094	0.011289	programmed cell death 6 interacting protein [Source:HGNC Symbol;Acc:8766] [ENSBTAT00000023165]			A_73_P259846	280781	ELN	0.375608	0.0216471	elastin (ELN), mRNA [NM_175772]
A_73_P089931	282053	RPS3A	1.72082	0.0118952	ribosomal protein S3A (RPS3A), mRNA [NM_001034038]			A_73_P447411	783829	LOC783829	0.376233	0.0488474	PREDICTED: deubiquitinating enzyme DUB1-like (LOC783829), mRNA [XM_001252301]
A_73_104208	404190	RPL27A	1.72047	0.00475121	B.taurus mRNA (from chromosome 3, with unknown function). [X97045]			A_73_115167	281405	PKP1	0.376442	0.0320106	plakophilin 1 (ectodermal dysplasia/skin fragility syndrome) (PKP1), mRNA [NM_174145]
A_73_P261356	509003	NUCB2	1.71987	0.028822	nucleobindin 2 (NUCB2), mRNA [NM_001075381]			A_73_P432856	536988	CAPN5	0.376573	0.0177964	calpain 5 (CAPN5), mRNA [NM_001192894]
A_73_105076	531149	MPHOSPH10	1.71951	0.00486351	M-phase phosphoprotein 10 (U3 small nucleolar ribonucleoprotein) (MPHOSPH10), mRNA [NM_001046317]			A_73_P105781	539627	TNIK	0.376573	0.0332088	TRAF2 and NCK interacting kinase [Source:HGNC Symbol;Acc:30765] [ENSBTAT00000015600]
A_73_102159	540032	WDR92	1.71939	0.0423659	WD repeat domain 92 (WDR92), mRNA [NM_001046465]			A_73_112664	767885	KLC4	0.377566	0.0301481	kinesin light chain 4 [Source:HGNC Symbol;Acc:21624] [ENSBTAT00000016955]
A_73_107491	531455	ATG4C	1.71904	0.00564856	ATG4 autophagy related 4 homolog C (S. cerevisiae) (ATG4C), mRNA [NM_001082442]			A_73_P097061	100335468	TSPEAR	0.377644	0.0285412	thrombospondin-type laminin G domain and EAR repeats (TSPEAR), mRNA [NM_001206810]
A_73_P087311	508193	SLC39A8	1.71892	0.0314859	solute carrier family 39 (zinc transporter), member 8 (SLC39A8), mRNA [NM_001205630]			A_73_P338311	514939	PGD	0.378273	0.0380787	phosphogluconate dehydrogenase (PGD), mRNA [NM_001143738]
A_73_102684	415113	HSPA5	1.71868	0.0486333	heat shock 70kDa protein 5 (glucose-regulated protein, 78kDa) (HSPA5), mRNA [NM_001075148]			A_73_P072126	518896	ADD2	0.378877	0.042163	adducin 2 (beta) (ADD2), mRNA [NM_001099009]
A_73_106206	541221	ZBTB8A	1.71844	0.00562466	zinc finger and BTB domain containing 8A (ZBTB8A), mRNA [NM_001076264]			A_73_P264511	540107	PACSIN2	0.379113	0.0302358	protein kinase C and casein kinase substrate in neurons 2 (PACSIN2), mRNA [NM_001046468]
A_73_P341056	515046	ARV1	1.71785	0.0155825	ARV1 homolog (S. cerevisiae) (ARV1), mRNA [NM_001035302]			A_73_P065351	526866	LOC526866	0.379771	0.0457569	Uncharacterized protein [Source:UniProtKB/TrEMBL;Acc:F1MEI3] [ENSBTAT00000035070]
A_73_P219547	614196	LACTB	1.71773	0.0127023	lactamase, beta (LACTB), nuclear gene encoding mitochondrial protein, mRNA [NM_001099133]			A_73_P079126	785877		0.38006	0.047967	Uncharacterized protein [Source:UniProtKB/TrEMBL;Acc:F1MLH3] [ENSBTAT00000064958]
A_73_P045446	515310	DUSP6	1.71749	0.0206474	dual specificity phosphatase 6 (DUSP6), mRNA [NM_001046195]			A_73_P407401	523485	MYO1E	0.380166	0.0119023	myosin IE [Source:HGNC Symbol;Acc:7599] [ENSBTAT00000061089]
A_73_119181	515900	PLA1A	1.71689	0.0205782	phospholipase A1 member A (PLA1A), mRNA [NM_001015610]			A_73_103795	540048	LYZL6	0.380376	0.0445262	lysozyme-like 6 (LYZL6), mRNA [NM_001046466]
A_73_108583	767873	SNRPB2	1.71689	0.0347056	small nuclear ribonucleoprotein polypeptide B (SNRPB2), mRNA [NM_001192552]			A_73_101961	516507	LRRC66	0.380587	0.0169837	leucine rich repeat containing 66 (LRRC66), mRNA [NM_001192446]
A_73_115153	512060	SEPHS2	1.71642	0.00487877	selenophosphate synthetase 2 (SEPHS2), mRNA [NM_001114732]			A_73_P077731	504514	ELF4	0.381459	0.0206345	E74-like factor 4 (ets domain transcription factor) (ELF4), mRNA [NM_001192029]
A_73_100238	616003	TM6SF1	1.71558	0.0112955	transmembrane 6 superfamily member 1 (TM6SF1), mRNA [NM_001102295]			A_73_P087536	781091	SHISA3	0.381618	0.0442287	shisa homolog 3 (Xenopus laevis) (SHISA3), mRNA [NM_001205411]
A_73_P046461	504826	NUDT7	1.71487	0.0143407	nudix (nucleoside diphosphate linked moiety X)-type motif 7 (NUDT7), mRNA [NM_001109788]			A_73_P279546	521798	DCST2	0.38175	0.0375787	DC-STAMP domain containing 2 [Source:HGNC Symbol;Acc:26562] [ENSBTAT00000014066]
A_73_106383	504784	GATA5	1.71368	0.0230089	GATA binding protein 5 (GATA5), mRNA [NM_001034221]			A_73_P048751	787581		0.381882	0.0318707	Histone H2B type 1 [Source:UniProtKB/Swiss-Prot;Acc:P62808] [ENSBTAT00000045227]
A_73_P045741	510708		1.71368	0.0027368				A_73_109516	510344	SSTR5	0.382386	0.0343034	somatostatin receptor 5 [Source:HGNC Symbol;Acc:11334] [ENSBTAT00000052225]
A_73_P063476	534513	CCDC66	1.71345	0.0092565	coiled-coil domain containing 66 (CCDC66), mRNA [NM_001192819]			A_73_118332	539517	MYOCD	0.382783	0.0408787	myocardin [Source:HGNC Symbol;Acc:16067] [ENSBTAT00000013598]
A_73_110688	539973	LOC539973	1.71345	0.00806704	PREDICTED: zinc finger, DHHC-type containing 3-like (LOC539973), miscRNA [XR_084147]			A_73_119990	518336	UCN	0.383022	0.031828	UMC-bconb_0B01-013-a05 In vivo derived blastocysts Day 8 bconb cDNA 3', mRNA sequence [DN638921]
A_73_P030141	506766	MAP7	1.71297	0.0182791	microtubule-associated protein 7 (MAP7), mRNA [NM_001101874]			A_73_P403561	527790	WDFY4	0.383235	0.0210108	WDFY family member 4 (WDFY4), mRNA [NM_001205945]
A_73_107648	617047	C27H8orf4	1.71261	0.0442431	chromosome 27 open reading frame, human C8orf4 (C27H8orf4), mRNA [NM_001035490]			A_73_P112211	537660	GLRA2	0.383394	0.0451965	glycine receptor, alpha 2 (GLRA2), mRNA [NM_001192914]
A_73_115191	509936	ADCY6	1.71202	0.0114103	adenylate cyclase 6 (ADCY6), mRNA [NM_001143877]			A_73_P361016	540194	KANSL2	0.383394	0.0491735	KAT8 regulatory NSL complex subunit 2 (KANSL2), mRNA [NM_001024571]
A_73_103294	768033	OSTC	1.71155	0.0150131	oligosaccharyltransferase complex subunit (OSTC), mRNA [NM_001077092]			A_73_100243	504276	PURB	0.383687	0.0303886	purine-rich element binding protein B (PURB), mRNA [NM_001206632]
A_73_107911	505218	CHDH	1.71131	0.00206279	choline dehydrogenase (CHDH), nuclear gene encoding mitochondrial protein, mRNA [NM_001205564]			A_73_P375241	617624	SLC44A2	0.383846	0.0388475	solute carrier family 44, member 2 (SLC44A2), mRNA [NM_001098139]
A_73_P120001	526529	TUBGCP3	1.71095	0.0106335	tubulin, gamma complex associated protein 3 (TUBGCP3), mRNA [NM_001192632]			A_73_P069546	512324	SETD3	0.384006	0.0382818	SET domain containing 3 [Source:HGNC Symbol;Acc:20493] [ENSBTAT00000024364]
A_73_100328	100125921	TMEM9	1.71072	0.0489198	transmembrane protein 9 (TMEM9), mRNA [NM_001105491]			A_73_P050826	280875	CPSF4	0.384299	0.0377689	cleavage and polyadenylation specific factor 4, 30kDa (CPSF4), mRNA [NM_173942]
A_73_P364766	525303	GGH	1.71048	0.0273668	gamma-glutamyl hydrolase (conjugase, folylpolygammaglutamyl hydrolase) (GGH), mRNA [NM_001105394]			A_73_P211912	535214		0.384405	0.0189254	zinc finger protein 236 [Source:HGNC Symbol;Acc:13028] [ENSBTAT00000023285]
A_73_105387	327699	ATPIF1	1.71024	0.00539486	ATPase inhibitory factor 1 (ATPIF1), nuclear gene encoding mitochondrial protein, mRNA [NM_175816]			A_73_P102461	282271	PLA2G15	0.384539	0.0196259	phospholipase A2, group XV (PLA2G15), mRNA [NM_174560]
A_73_108222	505497	QTRT1	1.71012	0.0370425	queuine tRNA-ribosyltransferase 1 (QTRT1), mRNA [NM_001206692]			A_73_P288476	511050	IDUA	0.384645	0.0307989	iduronidase, alpha-L- [Source:HGNC Symbol;Acc:5391] [ENSBTAT00000009212]
A_73_P168072	525772	PLEKHG1	1.70989	0.0276699	pleckstrin homology domain containing, family G (with RhoGef domain) member 1 (PLEKHG1), mRNA [NM_001205921]			A_73_101888	538783	TBXA2R	0.384832	0.0281995	thromboxane A2 receptor (TBXA2R), mRNA [NM_001167919]
A_73_P048266	534366	C23H6orf62	1.70977	0.00399849	chromosome 23 open reading frame, human C6orf62 (C23H6orf62), mRNA [NM_001077999]			A_73_P387856	532573	FLOT1	0.385232	0.0358104	flotillin 1 (FLOT1), mRNA [NM_001076887]
A_73_P256481	541202	HNRNPH1	1.70953	0.0263575	heterogeneous nuclear ribonucleoprotein H1 (H) (HNRNPH1), mRNA [NM_001193234]			A_73_P402791	509083	PDZRN3	0.385633	0.0301307	PDZ domain containing ring finger 3 [Source:HGNC Symbol;Acc:17704] [ENSBTAT00000024807]
A_73_113752	768073	OSGIN1	1.70953	0.00933033	oxidative stress induced growth inhibitor 1 (OSGIN1), nuclear gene encoding mitochondrial protein, mRNA [NM_001077129]			A_73_P483443	506294	KIF22	0.38574	0.0173864	kinesin family member 22 (KIF22), mRNA [NM_001101868]
A_73_P041726	509423	PLEKHA3	1.70941	0.00456886	pleckstrin homology domain containing, family A (phosphoinositide binding specific) member 3 (PLEKHA3), mRNA [NM_001101913]			A_73_P073046	616184	C14H8orf85	0.386623	0.0497233	alanine and arginine rich domain containing protein [Source:HGNC Symbol;Acc:33842] [ENSBTAT00000065635]
A_73_P267546	514221	COQ10B	1.70906	0.0153092	coenzyme Q10 homolog B (S. cerevisiae) (COQ10B), nuclear gene encoding mitochondrial protein, mRNA [NM_001075654]			A_73_P385926	507427	RIPK3	0.38665	0.0184027	receptor-interacting serine-threonine kinase 3 (RIPK3), mRNA [NM_001101884]
A_73_120754	514271	TMEM106C	1.70846	0.0325843	transmembrane protein 106C (TMEM106C), mRNA [NM_001034461]			A_73_P091611	513643	FOXM1	0.386704	0.0392602	forkhead box M1 [Source:HGNC Symbol;Acc:3818] [ENSBTAT00000021101]
A_73_P037616	541140	KRAS	1.70799	0.0217055	v-Ki-ras2 Kirsten rat sarcoma viral oncogene homolog (KRAS), mRNA [NM_001110001]			A_73_P313316	785988	FAM57B	0.386864	0.0405014	family with sequence similarity 57, member B (FAM57B), mRNA [NM_001105465]
A_73_P040726	533646	RIT1	1.70728	0.00949494	Ras-like without CAAX 1 (RIT1), mRNA [NM_001098078]			A_73_P031921	100125949	LOC100125949	0.386945	0.025276	uncharacterized LOC100125949 (LOC100125949), mRNA [NM_001105512]
A_73_119666	516874	TFB2M	1.70728	0.0249813	transcription factor B2, mitochondrial (TFB2M), nuclear gene encoding mitochondrial protein, mRNA [NM_001038127]			A_73_P067176	509656	PSKH1	0.386972	0.0428801	protein serine kinase H1 (PSKH1), mRNA [NM_001075413]
A_73_P115101	782907		1.70716	0.00896023	PREDICTED: methylthioadenosine phosphorylase (MTAP), mRNA [XM_001251562]			A_73_101097	508097	ENTPD6	0.388046	0.00574205	ectonucleoside triphosphate diphosphohydrolase 6 (putative) (ENTPD6), mRNA [NM_001045991]
A_73_119893	508861	SAT1	1.70657	0.00240707	spermidine/spermine N1-acetyltransferase 1 (SAT1), mRNA [NM_001034333]			A_73_P406361	782820	EGFL8	0.38845	0.0365875	EGF-like-domain, multiple 8 (EGFL8), mRNA [NM_001099187]
A_73_P311476	534237	RAB40B	1.70622	0.00215253	RAB40B, member RAS oncogene family (RAB40B), mRNA [NM_001102166]			A_73_P402286	539337	WNT10B	0.38845	0.0319402	PREDICTED: wingless-type MMTV integration site family, member 10B, transcript variant 1 (WNT10B), mRNA [XM_586498]
A_73_P078291	767875		1.70562	0.01133	high mobility group nucleosome binding domain 5 [Source:HGNC Symbol;Acc:8013] [ENSBTAT00000002444]			A_73_P089941	515007	ZNF384	0.38845	0.0145063	zinc finger protein 384 (ZNF384), mRNA [NM_001192394]
A_73_101578	280950	TXN	1.70527	0.00794454	thioredoxin (TXN), mRNA [NM_173968]			A_73_P083846	789246	LOC789246	0.388638	0.0378822	GB
A_73_P034816	541239	FAM178A	1.70492	0.0160504	family with sequence similarity 178, member A (FAM178A), mRNA [NM_001102259]			A_73_P377361	539655	CDK17	0.388746	0.0426635	cyclin-dependent kinase 17 [Source:HGNC Symbol;Acc:8750] [ENSBTAT00000001977]
A_73_P251731	431784	CL43	1.70444	0.0261237	collectin-43 (CL43), mRNA [NM_001002237]			A_73_P369921	506200	CLPTM1L	0.3888	0.0325959	CLPTM1-like (CLPTM1L), mRNA [NM_001082426]
A_73_P322011	522943	NBN	1.70444	0.00653557	nibrin (NBN), mRNA [NM_001075837]			A_73_P126176	100337258		0.388854	0.0257512	transmembrane and tetratricopeptide repeat containing 2 [Source:HGNC Symbol;Acc:25440] [ENSBTAT00000003752]
A_73_116210	515069	FKBP3	1.70421	0.0384983	FK506 binding protein 3, 25kDa (FKBP3), mRNA [NM_001038112]			A_73_P430276	511958	NCAPD3	0.388935	0.022585	non-SMC condensin II complex, subunit D3 (NCAPD3), mRNA [NM_001193113]
A_73_103408	327683	TBCA	1.70421	0.011305	tubulin folding cofactor A (TBCA), mRNA [NM_175803]			A_73_P323631	533842	NABP2	0.389123	0.0170113	oligonucleotide/oligosaccharide-binding fold containing 2B (NABP2), mRNA [NM_001101151]
A_73_P038816	100125309	TSC22D3	1.70421	0.0163878	TSC22 domain family, member 3 (TSC22D3), mRNA [NM_001103342]			A_73_P189124	527165	PDGFRB	0.389852	0.0342333	platelet-derived growth factor receptor, beta polypeptide (PDGFRB), mRNA [NM_001075896]
A_73_108233	534970	RPL26L1	1.70409	0.00100544	ribosomal protein L26-like 1 (RPL26L1), mRNA [NM_001192837]			A_73_P090556	510342	IRAK3	0.390474	0.0270113	interleukin-1 receptor-associated kinase 3 (IRAK3), mRNA [NM_001190299]
A_73_P305496	280961	ZFX	1.70397	0.0062804	zinc finger protein, X-linked (ZFX), mRNA [NM_177490]			A_73_P476388	533595	TLE2	0.390583	0.0473197	transducin-like enhancer of split 2 (E(sp1) homolog, Drosophila) [Source:HGNC Symbol;Acc:11838] [ENSBTAT00000001534]
A_73_P039301	100299651		1.70385	0.00929727				A_73_P433496	280955	VIM	0.390772	0.0430552	vimentin (VIM), mRNA [NM_173969]
A_73_P253921	510933	AARS	1.70373	0.00797651	alanyl-tRNA synthetase (AARS), mRNA [NM_001101075]			A_73_P204632	617314	ZBTB37	0.390772	0.0444401	zinc finger and BTB domain containing 37 (ZBTB37), mRNA [NM_001206272]
A_73_P037846	614302	PCCA	1.70303	0.0208184	propionyl CoA carboxylase, alpha polypeptide (PCCA), nuclear gene encoding mitochondrial protein, mRNA [NM_001083509]			A_73_P293131	516536	C1H21orf63	0.391016	0.0488575	chromosome 1 open reading frame, human C21orf63 (C1H21orf63), mRNA [NM_001199027]
A_73_107263	512754	RPA3	1.70291	0.0115332	replication protein A3, 14kDa (RPA3), mRNA [NM_001034427]			A_73_108394	614251	PNCK	0.391043	0.0178824	pregnancy up-regulated non-ubiquitously expressed CaM kinase (PNCK), mRNA [NM_001076319]
A_73_P275576	539781	CHMP5	1.70255	0.0266009	charged multivesicular body protein 5 (CHMP5), mRNA [NM_001034682]			A_73_P374151	537051	ADAMTS9	0.391179	0.0207624	ADAM metallopeptidase with thrombospondin type 1 motif, 9 (ADAMTS9), mRNA [NM_001206573]
A_73_114466	509282	HDDC2	1.70255	0.00542214	HD domain containing 2 (HDDC2), mRNA [NM_001075401]			A_73_P040141	510994	ARF3	0.392183	0.0361308	ADP-ribosylation factor 3 (ARF3), mRNA [NM_001015571]
A_73_P471618	280979	ACTB	1.70185	0.0067464	actin, beta (ACTB), mRNA [NM_173979]			A_73_P315211	523285	ARRDC2	0.392374	0.0358525	arrestin domain containing 2 (ARRDC2), mRNA [NM_001081592]
A_73_P048911	614151	MRPL30	1.70173	0.00579801	mitochondrial ribosomal protein L30 (MRPL30), nuclear gene encoding mitochondrial protein, mRNA [NM_001035443]			A_73_P331626	511433	DLC1	0.392564	0.0358611	deleted in liver cancer 1 (DLC1), mRNA [NM_001102493]
A_73_P312326	533233	APC	1.70102	0.00630596	adenomatous polyposis coli (APC), mRNA [NM_001075986]			A_73_120426	407128	BMPR1B	0.393572	0.0465708	bone morphogenetic protein receptor, type IB (BMPR1B), mRNA [NM_001105328]
A_73_P033801	527068	LOC527068	1.70055	0.0410385	aldo-keto reductase family 1 member C3 -like (LOC527068), mRNA [NM_001035367]			A_73_100113	540027	RASAL3	0.393927	0.0309748	RAS protein activator like 3 (RASAL3), mRNA [NM_001102236]
A_73_101963	534615	BNIP3L	1.70019	0.00401154	BCL2/adenovirus E1B 19kDa interacting protein 3-like (BNIP3L), mRNA [NM_001034614]			A_73_P090816	787797	OR6C76	0.394309	0.0484653	olfactory receptor, family 6, subfamily C, member 76 [Source:HGNC Symbol;Acc:31305] [ENSBTAT00000008284]
A_73_P347471	508251	FAT1	1.70019	0.0281605	FAT tumor suppressor homolog 1 (Drosophila) (FAT1), mRNA [NM_001192992]			A_73_P441916	508155	SLC22A4	0.394391	0.0221909	solute carrier family 22 (organic cation/ergothioneine transporter), member 4 (SLC22A4), mRNA [NM_001206989]
A_73_P059196	539779	RUFY2	1.70008	0.00519488	RUN and FYVE domain containing 2 (RUFY2), mRNA [NM_001206707]			A_73_100136	512927	C13H20orf118	0.394501	0.0473221	chromosome 13 open reading frame, human C20orf118 (C13H20orf118), mRNA [NM_001075590]
A_73_P102056	494004	APOB	1.69996	0.00312772	apolipoprotein B (including Ag(x) antigen) [Source:HGNC Symbol;Acc:603] [ENSBTAT00000038995]			A_73_P102566	504950	NPM3	0.39524	0.0233777	nucleophosmin/nucleoplasmin 3 (NPM3), mRNA [NM_001205560]
A_73_102116	515187	CTNND1	1.69972	0.00735879	catenin (cadherin-associated protein), delta 1 (CTNND1), mRNA [NM_001192402]			A_73_P333036	100125313	BTNL9	0.395843	0.0362193	butyrophilin-like 9 (BTNL9), mRNA [NM_001103345]
A_73_120882	281258	F11R	1.69961	0.00666657	F11 receptor (F11R), mRNA [NM_174095]			A_73_119021	534293	MCM3AP	0.395925	0.0493612	minichromosome maintenance complex component 3 associated protein (MCM3AP), mRNA [NM_001192803]
A_73_P122486	512653	RABAC1	1.69961	0.0267958	Rab acceptor 1 (prenylated) (RABAC1), mRNA [NM_001075575]			A_73_P391656	536763	EGLN2	0.396008	0.00855448	EGL nine (C.elegans) homolog 2 [Source:RefSeq peptide;Acc:NP_001095663] [ENSBTAT00000023945]
A_73_117357	783948	RSL24D1	1.69961	0.019457	ribosomal L24 domain containing 1 (RSL24D1), mRNA [NM_001080355]			A_73_P095921	407196	HTR1F	0.396062	0.0223082	5-hydroxytryptamine (serotonin) receptor 1F (HTR1F), mRNA [NM_001206605]
A_73_107788	100138303	ARHGEF10	1.69866	0.0282629	PREDICTED: Rho guanine nucleotide exchange factor 10 (ARHGEF10), miscRNA [XR_084089]			A_73_P262936	616392	TMEM206	0.396365	0.0255112	transmembrane protein 206 (TMEM206), mRNA [NM_001046580]
A_73_115736	281590	ACACA	1.69831	0.0121264	acetyl-CoA carboxylase alpha (ACACA), mRNA [NM_174224]			A_73_P457976	510743	ARHGAP18	0.396612	0.0279245	Rho GTPase activating protein 18 (ARHGAP18), mRNA [NM_001110772]
A_73_P034471	782387	RAG2	1.69831	0.0284875	recombination activating gene 2 (RAG2), mRNA [NM_001082469]			A_73_120177	515528	METRN	0.396694	0.0429894	meteorin, glial cell differentiation regulator (METRN), mRNA [NM_001102026]
A_73_102956	520260	FH	1.69807	0.0323995	fumarate hydratase (FH), nuclear gene encoding mitochondrial protein, mRNA [NM_001075803]			A_73_P321001	510008	FHL2	0.396914	0.0488494	four and a half LIM domains 2 (FHL2), mRNA [NM_001046046]
A_73_P391251	511011	CXHXorf26	1.69784	0.00595198	chromosome X open reading frame 26 [Source:HGNC Symbol;Acc:28790] [ENSBTAT00000004701]			A_73_P377306	507659	TSG101	0.396914	0.00286497	tumor susceptibility gene 101 (TSG101), mRNA [NM_001097995]
A_73_116459	516952	SATB1	1.69772	0.00569321	SATB homeobox 1 (SATB1), mRNA [NM_001102040]			A_73_120813	534923	AKT2	0.397906	0.0361497	v-akt murine thymoma viral oncogene homolog 2 (AKT2), mRNA [NM_001206146]
A_73_P121036	520720	UHRF1BP1L	1.69737	0.013596	UHRF1 binding protein 1-like (UHRF1BP1L), mRNA [NM_001192527]			A_73_P394676	534212	NCEH1	0.398044	0.0469241	neutral cholesterol ester hydrolase 1 (NCEH1), mRNA [NM_001123034]
A_73_116622	508251	FAT1	1.69713	0.0410309	FAT tumor suppressor homolog 1 (Drosophila) (FAT1), mRNA [NM_001192992]			A_73_101467	282434	HSD11B2	0.398099	0.044852	hydroxysteroid (11-beta) dehydrogenase 2 (HSD11B2), mRNA [NM_174642]
A_73_P039831	512959	HDGFRP2	1.69713	0.0199406	hepatoma-derived growth factor-related protein 2 (HDGFRP2), mRNA [NM_001105361]			A_73_101976	505993	DLL3	0.398154	0.0198671	delta-like 3 (Drosophila) (DLL3), mRNA [NM_001192080]
A_73_P073936	527068	LOC527068	1.69655	0.0335574	aldo-keto reductase family 1 member C3 -like (LOC527068), mRNA [NM_001035367]			A_73_P043741	616978	SFTA2	0.39821	0.0316737	surfactant associated 2 (SFTA2), mRNA [NM_001114523]
A_73_P106286	281577	WASL	1.69643	0.0265361	Wiskott-Aldrich syndrome-like (WASL), mRNA [NM_174219]			A_73_P079976	528252	TLN2	0.398237	0.0437388	PREDICTED: talin 2 (TLN2), mRNA [XM_606666]
A_73_103565	535452	FBXL4	1.69572	0.00618454	F-box and leucine-rich repeat protein 4 (FBXL4), mRNA [NM_001076059]			A_73_P061346	523665	DAGLA	0.398403	0.0264428	diacylglycerol lipase, alpha (DAGLA), mRNA [NM_001192583]
A_73_112147	513762	GLRX2	1.6956	0.0292295	CR552673 Normalized and Subtracted bovine embryonic and extraembryonic tissues (bcaz [CR552673]			A_73_P093891	522241		0.398458	0.0315229	LB0169.CR_I16 GC_BGC-16 cDNA clone IMAGE:8081082, mRNA sequence [DT818166]
A_73_P410181	507647	DSCR3	1.69549	0.0215975	Down syndrome critical region gene 3 (DSCR3), mRNA [NM_001040510]			A_73_102101	404171	SLC12A3	0.398486	0.0324008	solute carrier family 12 (sodium/chloride transporters), member 3 (SLC12A3), mRNA [NM_001206178]
A_73_P100531	505775	SLC16A1	1.69513	0.0163601	solute carrier family 16, member 1 (monocarboxylic acid transporter 1) (SLC16A1), mRNA [NM_001037319]			A_73_P257041	535692	UNC45A	0.398679	0.0141612	unc-45 homolog A (C. elegans) (UNC45A), mRNA [NM_001099072]
A_73_120836	510037	RNF122	1.69443	0.0162362	ring finger protein 122 (RNF122), mRNA [NM_001101920]			A_73_P469088	100126076	AP1G2	0.39879	0.0461898	adaptor-related protein complex 1, gamma 2 subunit (AP1G2), mRNA [NM_001109808]
A_73_107420	281427	PRNP	1.69384	0.0490828	prion protein (PRNP), mRNA [NM_181015]			A_73_P058651	539811	VPS37D	0.3989	0.0196459	vacuolar protein sorting 37 homolog D (S. cerevisiae) (VPS37D), mRNA [NM_001205718]
A_73_P407021	784636	AP2A1	1.69373	0.0188687	adaptor-related protein complex 2, alpha 1 subunit (AP2A1), mRNA [NM_001191440]			A_73_P086296	515491	TMEM2	0.399205	0.0442898	transmembrane protein 2 (TMEM2), mRNA [NM_001192415]
A_73_P110981	513451	SRSF11	1.69373	0.0445301	serine/arginine-rich splicing factor 11 (SRSF11), mRNA [NM_001075621]			A_73_P488423	782430	LOC782430	0.399537	0.0453203	GB
A_73_P045311	327693	HINT1	1.69349	0.0115039	histidine triad nucleotide binding protein 1 (HINT1), mRNA [NM_175812]			A_73_P206087	533064	FBXO45	0.399564	0.0436285	F-box protein 45 (FBXO45), mRNA [NM_001206758]
A_73_P212352	510714	FRMD4A	1.69337	0.00912378	FERM domain containing 4A (FRMD4A), mRNA [NM_001192267]			A_73_P431876	508591	MIOX	0.400119	0.0399246	myo-inositol oxygenase (MIOX), mRNA [NM_001101065]
A_73_P051741	535603	ADCY3	1.69326	0.0474708	adenylate cyclase 3 (ADCY3), mRNA [NM_001206084]			A_73_P326136	520277	CALM3	0.400146	0.0477917	calmodulin 3 (phosphorylase kinase, delta) (CALM3), mRNA [NM_001046249]
A_73_P383556	512222	PDE4A	1.69267	0.0264188	phosphodiesterase 4A, cAMP-specific (PDE4A), mRNA [NM_001101081]			A_73_112558	520186	CNTRL	0.400313	0.0394874	centriolin [Source:HGNC Symbol;Acc:1858] [ENSBTAT00000061592]
A_73_P380991	536863	MPDZ	1.6922	0.0192366	multiple PDZ domain protein (MPDZ), mRNA [NM_001192891]			A_73_P166057	512548		0.401035	0.027915
A_73_P036101	526961	LRRC40	1.69208	0.0139435	leucine rich repeat containing 40 (LRRC40), mRNA [NM_001103262]			A_73_P066471	510299	CYGB	0.401063	0.0273918	cytoglobin (CYGB), mRNA [NM_001206720]
A_73_P374306	615447	NME2	1.69208	0.0117509	non-metastatic cells 2, protein (NM23B) expressed in (NME2), mRNA [NM_001076376]			A_73_P286211	538506	KIAA0182	0.401257	0.0442684	KIAA0182 [Source:HGNC Symbol;Acc:28979] [ENSBTAT00000013088]
A_73_118865	615820	PPA2	1.69208	0.023478	pyrophosphatase (inorganic) 2 (PPA2), nuclear gene encoding mitochondrial protein, mRNA [NM_001076396]			A_73_P471513	618664		0.401563	0.0209528
A_73_P168637	780856	YPEL5	1.69208	0.0161695	yippee-like 5 (Drosophila) (YPEL5), mRNA [NM_001079793]			A_73_P115536	785436	KLF14	0.401647	0.0215807	PREDICTED: Kruppel-like factor 14 (KLF14), mRNA [XM_001253459]
A_73_114225	281749	EDNRA	1.69185	0.0412916	endothelin receptor type A (EDNRA), mRNA [NM_174308]			A_73_P390051	534909	KIF13B	0.401898	0.0395455	kinesin family member 13B [Source:HGNC Symbol;Acc:14405] [ENSBTAT00000022902]
A_73_117029	513237	SBDS	1.69126	0.00947953	Shwachman-Bodian-Diamond syndrome (SBDS), mRNA [NM_001034439]			A_73_P269816	506840	CEP95	0.402009	0.0249055	centrosomal protein 95kDa (CEP95), mRNA [NM_001192116]
A_73_P048791	533006	RECQL	1.69091	0.0162517	RecQ protein-like (DNA helicase Q1-like) (RECQL), mRNA [NM_001077991]			A_73_P417576	528175	MAU2	0.403712	0.039616	MAU2 chromatid cohesion factor homolog (C. elegans) [Source:HGNC Symbol;Acc:29140] [ENSBTAT00000008054]
A_73_P337626	513312	NACA	1.69056	0.0263799	nascent polypeptide-associated complex alpha subunit (NACA), mRNA [NM_001014916]			A_73_115535	514626	MXD1	0.404553	0.0446187	MAX dimerization protein 1 (MXD1), mRNA [NM_001192380]
A_73_110007	508912	CNIH4	1.69044	0.0147611	cornichon homolog 4 (Drosophila) (CNIH4), mRNA [NM_001034338]			A_73_P072326	613476	FAM163A	0.405142	0.0258067	family with sequence similarity 163, member A [Source:HGNC Symbol;Acc:28274] [ENSBTAT00000028646]
A_73_P045111	282419	CSNK2A1	1.69009	0.0198193	casein kinase 2, alpha 1 polypeptide (CSNK2A1), mRNA [NM_174635]			A_73_P061931	513464	FANCE	0.405564	0.0221708	Fanconi anemia, complementation group E (FANCE), mRNA [NM_001192349]
A_73_P083128	783330		1.68939	0.0229029	ring finger and CCCH-type domains 2 [Source:HGNC Symbol;Acc:21461] [ENSBTAT00000032789]			A_73_P147726	537277	SCN8A	0.405789	0.0299494	sodium channel, voltage gated, type VIII, alpha subunit (SCN8A), mRNA [NM_001193102]
A_73_P164497	532578	SETD5	1.68927	0.0130319	SET domain containing 5 (SETD5), mRNA [NM_001206005]			A_73_P303291	506600	SCYL3	0.405817	0.0202011	SCY1-like 3 (S. cerevisiae) (SCYL3), mRNA [NM_001075273]
A_73_P035291	519085	CLCC1	1.68915	0.00994152	chloride channel CLIC-like 1 (CLCC1), mRNA [NM_001075784]			A_73_P400591	526469	MAP2K4	0.405957	0.0237432	mitogen-activated protein kinase kinase 4 (MAP2K4), mRNA [NM_001099038]
A_73_109339	535883	HIBCH	1.68857	0.0318142	3-hydroxyisobutyryl-CoA hydrolase (HIBCH), nuclear gene encoding mitochondrial protein, mRNA [NM_001046413]			A_73_P115276	517400	SNX30	0.406267	0.0430754	sorting nexin family member 30 (SNX30), mRNA [NM_001206738]
A_73_P060791	493640	RNF113A	1.68845	0.0226531	ring finger protein 113A (RNF113A), mRNA [NM_001007807]			A_73_115483	528769	NAA11	0.406549	0.0499726	N(alpha)-acetyltransferase 11, NatA catalytic subunit (NAA11), mRNA [NM_001206411]
A_73_113537	513312	NACA	1.68833	0.00751866	nascent polypeptide-associated complex alpha subunit (NACA), mRNA [NM_001014916]			A_73_P332751	538654	TMEM110	0.407254	0.0267466	transmembrane protein 110 (TMEM110), mRNA [NM_001076117]
A_73_112078	507240	PRPF38A	1.68787	0.0499653	PRP38 pre-mRNA processing factor 38 (yeast) domain containing A (PRPF38A), mRNA [NM_001075307]			A_73_P123606	617930	ACCN1	0.407875	0.0149725	amiloride-sensitive cation channel 1, neuronal (ACCN1), mRNA [NM_001076484]
A_73_108342	613499	R3HDM2	1.68787	0.0202952	R3H domain containing 2 (R3HDM2), mRNA [NM_001078034]			A_73_P439321	529835	ABI3	0.408356	0.042703	ABI family, member 3 (ABI3), mRNA [NM_001083454]
A_73_104839	780855	PPIP5K2	1.68775	0.00752162	diphosphoinositol pentakisphosphate kinase 2 (PPIP5K2), mRNA [NM_001191152]			A_73_P092311	281598	ACVR2A	0.409604	0.0368879	activin A receptor, type IIA (ACVR2A), mRNA [NM_174227]
A_73_105009	512977	RBBP8	1.68775	0.0170467	retinoblastoma binding protein 8 (RBBP8), mRNA [NM_001101966]			A_73_P093543	540778	ZSWIM5	0.40966	0.0475747	zinc finger, SWIM-type containing 5 [Source:HGNC Symbol;Acc:29299] [ENSBTAT00000033299]
A_73_119249	539376	MYNN	1.68728	0.00812608	myoneurin (MYNN), mRNA [NM_001035424]			A_73_P075266	528261	PLEKHA7	0.410741	0.0352988	pleckstrin homology domain containing, family A member 7 [Source:HGNC Symbol;Acc:27049] [ENSBTAT00000034300]
A_73_120389	529404	CCDC50	1.68716	0.00746734	coiled-coil domain containing 50 (CCDC50), mRNA [NM_001038147]			A_73_P126461	782788	MGC148318	0.410997	0.0125824	uncharacterized LOC782788 (MGC148318), non-coding RNA [NR_038117]
A_73_107189	533700	DDX5	1.68716	0.00170494	DEAD (Asp-Glu-Ala-Asp) box polypeptide 5 (DDX5), mRNA [NM_001191395]			A_73_P063421	537051	ADAMTS9	0.412767	0.01566	ADAM metallopeptidase with thrombospondin type 1 motif, 9 (ADAMTS9), mRNA [NM_001206573]
A_73_P032041	506275	WBP4	1.68716	0.0195561	WW domain binding protein 4 (formin binding protein 21) (WBP4), mRNA [NM_001075251]			A_73_P061711	532126	ANO1	0.413111	0.045541	anoctamin 1, calcium activated chloride channel (ANO1), mRNA [NM_001192717]
A_73_P109796	539955	LUC7L3	1.68693	0.0157838	LUC7-like 3 (S. cerevisiae) (LUC7L3), mRNA [NM_001034684]			A_73_117293	618783	ZNF319	0.413197	0.04052	zinc finger protein 319 [Source:HGNC Symbol;Acc:13644] [ENSBTAT00000063509]
A_73_P426466	539972	TMTC4	1.68681	0.0213465	transmembrane and tetratricopeptide repeat containing 4 (TMTC4), mRNA [NM_001105629]			A_73_P279441	512464	LOC512464	0.414143	0.0070302	solute carrier family 11 (proton-coupled divalent metal ion transporters), member 2-like (LOC512464), mRNA [NM_001046121]
A_73_P104126	281427	PRNP	1.68529	0.00493223	prion protein (PRNP), mRNA [NM_181015]			A_73_P122936	326597	CALM	0.414315	0.0435039	calmodulin-like (CALM), mRNA [NM_001166508]
A_73_105697	534852	FBXO4	1.68518	0.00349965	F-box protein 4 (FBXO4), mRNA [NM_001034617]			A_73_P308246	513870	HPCAL1	0.41443	0.0483936	hippocalcin-like 1 (HPCAL1), mRNA [NM_001098964]
A_73_P050681	282032	RASA1	1.68448	0.00583438	RAS p21 protein activator (GTPase activating protein) 1 (RASA1), mRNA [NM_174449]			A_73_P395616	511220	ARHGEF11	0.414545	0.00956373	Rho guanine nucleotide exchange factor (GEF) 11 [Source:HGNC Symbol;Acc:14580] [ENSBTAT00000016407]
A_73_103311	280910	RGN	1.68424	0.00530607	regucalcin (senescence marker protein-30) (RGN), mRNA [NM_173957]			A_73_P379371	767614	MYBPC3	0.415869	0.0123841	myosin binding protein C, cardiac (MYBPC3), mRNA [NM_001076536]
A_73_P467893	100125312	UBAC2	1.68413	0.00332324	UBA domain containing 2 (UBAC2), mRNA [NM_001103344]			A_73_P205487	504822	XPNPEP2	0.416648	0.0304248	X-prolyl aminopeptidase (aminopeptidase P) 2, membrane-bound (XPNPEP2), mRNA [NM_001205555]
A_73_P083291	508805	GOLGA2	1.68401	0.0330935	golgin A2 (GOLGA2), mRNA [NM_001192195]			A_73_114526	504593	SPRY4	0.41685	0.0488457	sprouty homolog 4 (Drosophila) (SPRY4), mRNA [NM_001081512]
A_73_P497273	513789	WWP1	1.68389	0.00568113	WW domain containing E3 ubiquitin protein ligase 1 (WWP1), mRNA [NM_001037463]			A_73_P316256	526516	HOOK2	0.417197	0.0494965	hook homolog 2 [Source:RefSeq peptide;Acc:NP_001019726] [ENSBTAT00000011411]
A_73_118162	539143	TXNDC9	1.68354	0.00319141	thioredoxin domain containing 9 (TXNDC9), mRNA [NM_001076149]			A_73_P406071	508943	MAP3K3	0.417428	0.0346921	mitogen-activated protein kinase kinase kinase 3 [Source:HGNC Symbol;Acc:6855] [ENSBTAT00000010716]
A_73_101007	281898	RPSA	1.68296	0.00188629	40S ribosomal protein SA [Source:UniProtKB/Swiss-Prot;Acc:P26452] [ENSBTAT00000012866]			A_73_P320861	508503	ELF3	0.417602	0.017617	E74-like factor 3 (ets domain transcription factor, epithelial-specific ) (ELF3), mRNA [NM_001098909]
A_73_P275762	517621	CLHC1	1.68284	0.00456207	clathrin heavy chain linker domain containing 1 (CLHC1), mRNA [NM_001102042]			A_73_P433091	532713	CAMK2D	0.417631	0.0445436	calcium/calmodulin-dependent protein kinase II delta (CAMK2D), mRNA [NM_001046333]
A_73_101019	281365	ODC1	1.68214	0.00808699	ornithine decarboxylase 1 (ODC1), mRNA [NM_174130]			A_73_114229	614663	CALCA	0.417776	0.0205023	calcitonin-related polypeptide alpha (CALCA), mRNA [NM_001143737]
A_73_P220927	525698	C8H4orf27	1.68144	0.000650894	chromosome 8 open reading frame, human C4orf27 (C8H4orf27), mRNA [NM_001081593]			A_73_P106316	539630	CYP27B1	0.4185	0.0414628	cytochrome P450, family 27, subfamily B, polypeptide 1 (CYP27B1), nuclear gene encoding mitochondrial protein, NotI truncated, mRNA, incomplete 3' cds. [BT026288]
A_73_P039136	281108	CTSL2	1.68121	0.0274689	cathepsin L2 (CTSL2), mRNA [NM_174032]			A_73_P260486	520800	TFE3	0.419429	0.035866	transcription factor binding to IGHM enhancer 3 (TFE3), mRNA [NM_001075811]
A_73_P203217	615916	LSM6	1.68086	0.011273	LSM6 homolog, U6 small nuclear RNA associated (S. cerevisiae) (LSM6), mRNA [NM_001114519]			A_73_P035016	280826	IL6	0.419866	0.0404847	interleukin 6 (interferon, beta 2) (IL6), mRNA [NM_173923]
A_73_P051651	534279	RPL31	1.68063	0.0128738	ribosomal protein L31 (RPL31), mRNA [NM_001025341]			A_73_P384471	504757	POLRMT	0.420565	0.0285732	polymerase (RNA) mitochondrial (DNA directed) (POLRMT), nuclear gene encoding mitochondrial protein, mRNA [NM_001205551]
A_73_103716	280969	ABAT	1.67993	0.027619	4-aminobutyrate aminotransferase (ABAT), nuclear gene encoding mitochondrial protein, mRNA [NM_001081581]			A_73_P474798	520974	MED12	0.421908	0.0261386	mediator complex subunit 12 (MED12), mRNA [NM_001205878]
A_73_P114826	540170		1.67981	0.0254004	pumilio homolog 2 (Drosophila) [Source:HGNC Symbol;Acc:14958] [ENSBTAT00000014813]			A_73_100080	535407	ACP2	0.424283	0.0306878	acid phosphatase 2, lysosomal (ACP2), mRNA [NM_001076058]
A_73_P358256	507624	MAP4K3	1.67981	0.0172536	mitogen-activated protein kinase kinase kinase kinase 3 (MAP4K3), mRNA [NM_001191162]			A_73_P321026	520143	EAPP	0.425049	0.041294	E2F-associated phosphoprotein (EAPP), mRNA [NM_001075800]
A_73_P285491	613808	CLK1	1.67958	0.00835607	CDC-like kinase 1 (CLK1), mRNA [NM_001102271]			A_73_P310956	506060	CSNK1G2	0.425284	0.0370733	casein kinase 1, gamma 2 (CSNK1G2), mRNA [NM_001101056]
A_73_103405	100336126	C29H11orf75	1.67935	0.00128985	PREDICTED: chromosome 29 open reading frame, human C11orf75 (C29H11orf75), mRNA [XM_002703411]			A_73_P302321	538244	ACCN2	0.425697	0.0340274	amiloride-sensitive cation channel 2, neuronal (ACCN2), mRNA [NM_001192933]
A_73_P051666	617455	CCDC85C	1.67935	0.0128407	coiled-coil domain containing 85C (CCDC85C), mRNA [NM_001144998]			A_73_112004	614570	EIF4E1B	0.426111	0.0412509	Uncharacterized protein [Source:UniProtKB/TrEMBL;Acc:F1N030] [ENSBTAT00000004037]
A_73_P073341	509563	DSCC1	1.67911	0.0167746	defective in sister chromatid cohesion 1 homolog (S. cerevisiae) (DSCC1), mRNA [NM_001205657]			A_73_104740	505515	ADH5	0.426465	0.0446352	alcohol dehydrogenase 5 (class III), chi polypeptide (ADH5), mRNA [NM_001034249]
A_73_P059471	513044	ERICH1	1.67911	0.00674676	glutamate-rich 1 (ERICH1), mRNA [NM_001256561]			A_73_115761	281208	NPBWR2	0.426495	0.0349689	neuropeptides B/W receptor 2 (NPBWR2), mRNA [NM_174075]
A_73_P042851	613795	ZBTB8OS	1.67911	0.00967491	zinc finger and BTB domain containing 8 opposite strand (ZBTB8OS), mRNA [NM_001076288]			A_73_P443586	507962	KDM5A	0.42756	0.0292634	lysine (K)-specific demethylase 5A (KDM5A), mRNA [NM_001205625]
A_73_113615	281999	PRDX4	1.67888	0.0158599	peroxiredoxin 4 (PRDX4), mRNA [NM_174433]			A_73_P082146	614107		0.427827	0.036693	hexokinase 2 [Source:HGNC Symbol;Acc:4923] [ENSBTAT00000060994]					-2.33739
A_73_121024	505423	LGR4	1.67876	0.0390243	leucine-rich repeat containing G protein-coupled receptor 4 (LGR4), mRNA [NM_001205511]			A_73_P204777	618485	CCDC106	0.42851	0.0439878	coiled-coil domain containing 106 (CCDC106), mRNA [NM_001080334]
A_73_P048846	537958	XPA	1.67853	0.0164057	xeroderma pigmentosum, complementation group A (XPA), mRNA [NM_001038681]			A_73_P033951	618122	SYNC	0.42851	0.0366448	syncoilin, intermediate filament protein (SYNC), mRNA [NM_001109803]
A_73_121466	506968	NADKD1	1.6783	0.0122698	NAD kinase domain containing 1 (NADKD1), mRNA [NM_001256553]			A_73_P109451	537065	KIR3DL2	0.430385	0.0399454	killer cell immunoglobulin-like receptor, three domains, long cytoplasmic tail, 2 (KIR3DL2), mRNA [NM_001098089]
A_73_P031936	541171	FAM69A	1.67714	0.0134699	family with sequence similarity 69, member A (FAM69A), mRNA [NM_001083500]			A_73_P059351	512308	MMRN2	0.431311	0.0401305	PREDICTED: multimerin 2 (MMRN2), mRNA [XM_589798]
A_73_P104896	519513	BRCC3	1.67667	0.0108139	BRCA1/BRCA2-containing complex, subunit 3 (BRCC3), mRNA [NM_001075790]			A_73_P074436	509546	ERGIC3	0.432179	0.0348444	ERGIC and golgi 3 (ERGIC3), mRNA [NM_001034353]
A_73_P042026	540876	ABL1	1.67656	0.013351	c-abl oncogene 1, non-receptor tyrosine kinase (ABL1), mRNA [NM_001206860]			A_73_104783	618583	GSDMA	0.433198	0.0371071	gasdermin A (GSDMA), mRNA [NM_001078090]
A_73_P303791	540181	ARID1A	1.67632	0.0291158	AT rich interactive domain 1A (SWI-like) (ARID1A), mRNA [NM_001205785]			A_73_P452391	529062	ANKRD28	0.433469	0.0343101	ankyrin repeat domain 28 (ANKRD28), mRNA [NM_001205960]
A_73_119784	282140	ANGPT1	1.67621	0.0153418	angiopoietin 1 (ANGPT1), mRNA [NM_001076797]			A_73_P463746	504468	HEXA	0.433709	0.0417284	hexosaminidase A (alpha polypeptide) (HEXA), mRNA [NM_001075164]
A_73_P047841	615512	CCNH	1.67586	0.0114257	cyclin H (CCNH), mRNA [NM_001079788]			A_73_P335276	537224	LPIN1	0.434612	0.0189533	lipin 1 (LPIN1), mRNA [NM_001206156]
A_73_105948	618089	LSM10	1.67574	0.0245914	LSM10, U7 small nuclear RNA associated (LSM10), mRNA [NM_001083781]			A_73_P368736	282130	ACADVL	0.434823	0.0125646	acyl-CoA dehydrogenase, very long chain (ACADVL), nuclear gene encoding mitochondrial protein, mRNA [NM_174494]
A_73_P270361	515030	ACMSD	1.67528	0.0285636	aminocarboxymuconate semialdehyde decarboxylase (ACMSD), mRNA [NM_001075694]			A_73_107616	530151	DUOXA1	0.435396	0.04372	dual oxidase maturation factor 1 (DUOXA1), mRNA [NM_001099046]
A_73_P051191	782603	ANGPTL3	1.67505	0.0193836	angiopoietin-like 3 (ANGPTL3), mRNA [NM_001080345]			A_73_P454841	521099	FAM20A	0.436454	0.0137783	family with sequence similarity 20, member A [Source:HGNC Symbol;Acc:23015] [ENSBTAT00000001439]
A_73_P050716	767903	ATG12	1.67446	0.0459255	ATG12 autophagy related 12 homolog (S. cerevisiae) (ATG12), mRNA [NM_001076982]			A_73_P205457	789200	LOC789200	0.436877	0.0218747	PREDICTED: uncharacterized LOC789200 (LOC789200), mRNA [XM_001256022]
A_73_P252701	100125240	PLN	1.67412	0.0197076	phospholamban (PLN), mRNA [NM_001103319]			A_73_P438231	514490	SGK196	0.437241	0.0226043	protein kinase-like protein SgK196 (SGK196), mRNA [NM_001098027]
A_73_121203	533044	PSAT1	1.67342	0.0304686	phosphoserine aminotransferase 1 (PSAT1), mRNA [NM_001102150]			A_73_P293501	512856	SLC26A3	0.437271	0.0441593	solute carrier family 26, member 3 (SLC26A3), mRNA [NM_001083676]
A_73_P225322	100335715	LOC100335715	1.67284	0.0159911	LB00441.CR_M22 GC_BGC-04 cDNA clone IMAGE:8043168, mRNA sequence [DT837923]			A_73_P040811	515213	CLIP4	0.437514	0.0269899	CAP-GLY domain containing linker protein family, member 4 (CLIP4), mRNA [NM_001102020]
A_73_P140941	533538	SGMS1	1.67203	0.00207719	sphingomyelin synthase 1 (SGMS1), mRNA [NM_001206135]			A_73_P056596	100849917		0.437756	0.0150151	Uncharacterized protein [Source:UniProtKB/TrEMBL;Acc:F1MRM4] [ENSBTAT00000053689]
A_73_P104086	538885	CBX5	1.67157	0.00883745	chromobox homolog 5 (CBX5), mRNA [NM_001193213]			A_73_113506	525740	MSL2	0.438728	0.0344136	male-specific lethal 2 homolog (Drosophila) [Source:HGNC Symbol;Acc:25544] [ENSBTAT00000000991]
A_73_P111551	616181	UPF3B	1.67145	0.00478052	UPF3 regulator of nonsense transcripts homolog B (yeast) (UPF3B), mRNA [NM_001076411]			A_73_P076266	524928	LOC524928	0.439063	0.041317	PR domain containing 11 [Source:HGNC Symbol;Acc:13996] [ENSBTAT00000008450]
A_73_P302806	507828	SRSF6	1.67133	0.0149226	serine/arginine-rich splicing factor 6 (SRSF6), mRNA [NM_001035272]			A_73_P056071	788723	LOC788723	0.439398	0.0310012	PREDICTED: olfactory receptor, family 4, subfamily D, member 2-like (LOC788723), mRNA [XM_001255695]
A_73_113552	535254	POGZ	1.67122	0.0260087	pogo transposable element with ZNF domain (POGZ), mRNA [NM_001163190]			A_73_P095286	532108	LOC532108	0.43955	0.0146765	GB
A_73_104924	541078	MAT1A	1.6711	0.0312208	methionine adenosyltransferase I, alpha (MAT1A), mRNA [NM_001046497]			A_73_112392	534101	BMPER	0.439642	0.0477755	BMP binding endothelial regulator (BMPER), mRNA [NM_001077997]
A_73_113855	512779	C24H18orf21	1.67075	0.00234536	chromosome 24 open reading frame, human C18orf21 (C24H18orf21), mRNA [NM_001079590]			A_73_P334411	616218	GALNT2	0.439916	0.0108464	UDP-N-acetyl-alpha-D-galactosamine:polypeptide N-acetylgalactosaminyltransferase 2 (GalNAc-T2) (GALNT2), mRNA [NM_001193103]
A_73_P328251	767897	C8H9orf64	1.67064	0.0496504	chromosome 8 open reading frame, human C9orf64 (C8H9orf64), mRNA [NM_001076978]			A_73_P452761	524075	PDK2	0.440343	0.0182715	pyruvate dehydrogenase kinase, isozyme 2 (PDK2), nuclear gene encoding mitochondrial protein, transcript variant 2, mRNA [NM_001075853]
A_73_P062186	777644		1.67064	0.0328094				A_73_P152306	617505	MCCD1	0.440374	0.0420991	PREDICTED: mitochondrial coiled-coil domain 1 (MCCD1), mRNA [XM_869778]
A_73_113089	509123	PDCD5	1.67029	0.0373546	programmed cell death 5 (PDCD5), mRNA [NM_001046024]			A_73_P491918	100847426	LOC100847426	0.441076	0.00970406	PREDICTED: protein FAM187B-like (LOC100850124), mRNA [XM_003583418]
A_73_P281111	511800	ANKH	1.67018	0.0084807	ankylosis, progressive homolog (mouse) (ANKH), mRNA [NM_001109793]			A_73_P085111	616090	MBD3	0.441107	0.0479761	methyl-CpG binding domain protein 3 (MBD3), mRNA [NM_001128505]
A_73_100153	532701	RSRC2	1.66983	0.00616173	arginine/serine-rich coiled-coil 2 (RSRC2), mRNA [NM_001102146]			A_73_P339921	540252	FEM1B	0.441168	0.0298898	fem-1 homolog b (C. elegans) (FEM1B), mRNA [NM_001192383]
A_73_109298	618184	KDELR1	1.6696	0.0236585	KDEL (Lys-Asp-Glu-Leu) endoplasmic reticulum protein retention receptor 1 (KDELR1), mRNA [NM_001076495]			A_73_P059401	527790	WDFY4	0.44129	0.0317205	WDFY family member 4 (WDFY4), mRNA [NM_001205945]
A_73_P268891	540945	DEK	1.66948	0.0168967	DEK oncogene (DEK), mRNA [NM_001099717]			A_73_107346	516724	FOXN1	0.442148	0.00869626	forkhead box N1 (FOXN1), mRNA [NM_001192452]
A_73_P046366	537349	DZIP3	1.66925	0.0272165	DAZ interacting protein 3, zinc finger (DZIP3), mRNA [NM_001076092]			A_73_P409741	507327	P4HA2	0.44227	0.0409104	prolyl 4-hydroxylase, alpha polypeptide II (P4HA2), transcript variant 2, mRNA [NM_001034293]
A_73_P050226	538968	API5	1.66913	0.00409233	apoptosis inhibitor 5 (API5), mRNA [NM_001144083]			A_73_P108976	286764	PARP1	0.44227	0.0223457	poly (ADP-ribose) polymerase 1 (PARP1), mRNA [NM_174751]
A_73_103947	538204	PSMD12	1.66879	0.0288782	proteasome (prosome, macropain) 26S subunit, non-ATPase, 12 (PSMD12), mRNA [NM_001046428]			A_73_106135	618399	GNG7	0.442822	0.0388408	guanine nucleotide binding protein (G protein), gamma 7 (GNG7), mRNA [NM_001113314]
A_73_P042846	515109	TIMM8A	1.66856	0.011081	translocase of inner mitochondrial membrane 8 homolog A (yeast) (TIMM8A), nuclear gene encoding mitochondrial protein, mRNA [NM_001034480]			A_73_P333541	516135	SLC2A10	0.443344	0.0230235	solute carrier family 2 (facilitated glucose transporter), member 10 [Source:HGNC Symbol;Acc:13444] [ENSBTAT00000003829]
A_73_P150651	514172	NDST1	1.66832	0.0331235	N-deacetylase/N-sulfotransferase (heparan glucosaminyl) 1 (NDST1), mRNA [NM_001192361]			A_73_P410726	504429	MERTK	0.444206	0.0416294	c-mer proto-oncogene tyrosine kinase (MERTK), mRNA [NM_001192024]
A_73_P060356	614509	MXI1	1.66717	0.029957	MAX interactor 1 (MXI1), mRNA [NM_001076331]			A_73_P071491	280909	REN	0.444976	0.0430022	renin (REN), mRNA [NM_001206509]
A_73_P285901	534097	DPM1	1.66671	0.0129071	dolichyl-phosphate mannosyltransferase polypeptide 1, catalytic subunit (DPM1), mRNA [NM_001076013]			A_73_P289859	521189	SLC11A2	0.448724	0.00166192	solute carrier family 11 (proton-coupled divalent metal ion transporters), member 2 (SLC11A2), mRNA [NM_001101103]
A_73_102466	533426	INO80C	1.66613	0.0111895	INO80 complex subunit C (INO80C), mRNA [NM_001105404]			A_73_P056971	522505	SLC9A7	0.451157	0.046611	solute carrier family 9, subfamily A (NHE7, cation proton antiporter 7), member 7 [Source:HGNC Symbol;Acc:17123] [ENSBTAT00000004260]
A_73_P438021	505547	PRPF39	1.66613	0.00486799	PRP39 pre-mRNA processing factor 39 homolog (S. cerevisiae) (PRPF39), mRNA [NM_001109789]			A_73_P083966	507437	PTGER1	0.451438	0.049061	prostaglandin E receptor 1 (subtype EP1), 42kDa (PTGER1), mRNA [NM_001192148]
A_73_P399606	504413	RPL37A	1.66613	0.0121252	ribosomal protein L37a (RPL37A), mRNA [NM_001035008]			A_73_P433266	785371	GLI3	0.45219	0.0450845	PREDICTED: GLI family zinc finger 3 (GLI3), partial mRNA [XM_001253425]
A_73_118685	507640	DDX31	1.6659	0.0180995	DEAD (Asp-Glu-Ala-Asp) box polypeptide 31 (DDX31), mRNA [NM_001101886]			A_73_P202072	511908	EHD1	0.453162	0.00912906	EH-domain containing 1 (EHD1), mRNA [NM_001015578]
A_73_103594	532989	DYRK1A	1.6659	0.0122472	dual-specificity tyrosine-(Y)-phosphorylation regulated kinase 1A (DYRK1A), mRNA [NM_001206014]			A_73_P251566	506607	AGPAT3	0.45376	0.0244298	1-acylglycerol-3-phosphate O-acyltransferase 3 (AGPAT3), mRNA [NM_001038046]
A_73_113764	512512	DNASE1L3	1.66555	0.00712232	deoxyribonuclease I-like 3 (DNASE1L3), mRNA [NM_001205724]			A_73_P079816	531209	PLA2G4D	0.453885	0.0150348	phospholipase A2, group IVD (cytosolic) (PLA2G4D), mRNA [NM_001192704]
A_73_P419686	511378	TMEM97	1.66555	0.0304565	transmembrane protein 97 (TMEM97), mRNA [NM_001034403]			A_73_111825	528309	STK33	0.454169	0.0482641	serine/threonine kinase 33 (STK33), mRNA [NM_001075908]
A_73_105077	540488	SMAD1	1.66497	0.0434786	Mothers against decapentaplegic homolog 1 [Source:UniProtKB/Swiss-Prot;Acc:Q1JQA2] [ENSBTAT00000003668]			A_73_P083016	618176	RNF144A	0.455082	0.00527218	ring finger protein 144A [Source:HGNC Symbol;Acc:20457] [ENSBTAT00000061067]
A_73_P105176	787439	C2H2orf72	1.6644	0.0126169	chromosome 2 open reading frame 72 [Source:HGNC Symbol;Acc:27418] [ENSBTAT00000038103]			A_73_P372366	526028	SEMA4C	0.45524	0.0482887	sema domain, immunoglobulin domain (Ig), transmembrane domain (TM) and short cytoplasmic domain, (semaphorin) 4C (SEMA4C), mRNA [NM_001192623]
A_73_P030116	538477	RALA	1.66417	0.00274299	v-ral simian leukemia viral oncogene homolog A (ras related) (RALA), mRNA [NM_001034644]			A_73_P112271	541118	TNRC6A	0.457423	0.0467585	trinucleotide repeat containing 6A [Source:HGNC Symbol;Acc:11969] [ENSBTAT00000023950]
A_73_P066491	789422	UBE2O	1.66394	0.0189635	UBE2O protein [Source:UniProtKB/TrEMBL;Acc:A3KMX3] [ENSBTAT00000055194]			A_73_P062561	539620		0.458184	0.0328658	zinc finger with KRAB and SCAN domains 4 [Source:HGNC Symbol;Acc:13854] [ENSBTAT00000004651]
A_73_P042301	505159	FDX1L	1.66382	0.0073585	ferredoxin 1-like (FDX1L), nuclear gene encoding mitochondrial protein, mRNA [NM_001080226]			A_73_P365756	532824	EEFSEC	0.459425	0.0414431	eukaryotic elongation factor, selenocysteine-tRNA-specific (EEFSEC), mRNA [NM_001083464]
A_73_102326	540085	GAB1	1.66382	0.0175908	GRB2-associated binding protein 1 (GAB1), mRNA [NM_001101201]			A_73_P068056	784460	SPIB	0.459998	0.0344331	Spi-B transcription factor (Spi-1/PU.1 related) (SPIB), mRNA [NM_001205444]
A_73_P266536	281031	BTF3	1.66371	0.0117791	basic transcription factor 3 (BTF3), mRNA [NM_001025314]			A_73_120851	616554	TMEM18	0.460062	0.0258197	transmembrane protein 18 (TMEM18), mRNA [NM_001034793]
A_73_P043001	513036	LEPROTL1	1.66359	0.00606666	leptin receptor overlapping transcript-like 1 (LEPROTL1), mRNA [NM_001037462]			A_73_108784	509744	ADH1C	0.460924	0.0262751	alcohol dehydrogenase 1C (class I), gamma polypeptide (ADH1C), mRNA [NM_001206387]
A_73_P077226	326584	RPL21	1.66347	0.00855213	ribosomal protein L21 (RPL21), mRNA [NM_001191412]			A_73_P260541	504799	CLN3	0.461243	0.043747	ceroid-lipofuscinosis, neuronal 3 (CLN3), mRNA [NM_001075174]
A_73_P039446	513212	CA3	1.66336	0.0467446	carbonic anhydrase III, muscle specific (CA3), mRNA [NM_001034437]			A_73_P449486	529167	RHBDF1	0.461755	0.0225203	rhomboid 5 homolog 1 (Drosophila) (RHBDF1), mRNA [NM_001105400]
A_73_P115306	497019	TPM3	1.66324	0.0455727	tropomyosin 3 (TPM3), mRNA [NM_001011674]			A_73_P411226	510646	LMF2	0.462428	0.0393144	lipase maturation factor 2 (LMF2), mRNA [NM_001037455]
A_73_105461	781044	RHOU	1.66313	0.0195729	ras homolog gene family, member U (RHOU), mRNA [NM_001098147]			A_73_110580	616377	CDA	0.462556	0.026171	cytidine deaminase (CDA), mRNA [NM_001193110]
A_73_114375	540325	FAM84B	1.66301	0.0322635	family with sequence similarity 84, member B (FAM84B), mRNA [NM_001105632]			A_73_P356686	281595	ACTG2	0.462652	0.00931712	actin, gamma 2, smooth muscle, enteric (ACTG2), mRNA [NM_001013592]
A_73_109295	534770	HNRPDL	1.6629	0.0139489	heterogeneous nuclear ribonucleoprotein D-like, mRNA (cDNA clone IMAGE:7984597), partial cds. [BC105386]			A_73_P313851	615050	FBRS	0.462716	0.0362551	fibrosin (FBRS), mRNA [NM_001105002]
A_73_P066586	282052	RPS25	1.6629	0.007461	ribosomal protein S25 (RPS25), mRNA [NM_001025315]			A_73_P465723	539284	TSPAN33	0.463005	0.04994	tetraspanin 33 (TSPAN33), mRNA [NM_001034672]
A_73_112600	509863	SESN2	1.66244	0.0201991	sestrin 2, mRNA (cDNA clone MGC:140133 IMAGE:8164593), complete cds. [BC123386]			A_73_P391821	504987	PYCR2	0.463262	0.0379684	pyrroline-5-carboxylate reductase family, member 2 (PYCR2), mRNA [NM_001075181]
A_73_107604	535264	XPOT	1.66232	0.0179443	exportin, tRNA (nuclear export receptor for tRNAs) (XPOT), mRNA [NM_001206076]			A_73_106520	511281	ORC2	0.463808	0.0428333	origin recognition complex, subunit 2 (ORC2), mRNA [NM_001101942]
A_73_P273011	100337373	SYMPK	1.66221	0.00997443	symplekin (SYMPK), mRNA [NM_001206913]			A_73_118689	353108	ANK1	0.464613	0.0464231	ankyrin 1, erythrocytic, mRNA (cDNA clone MGC:155206 IMAGE:8139875), complete cds. [BC133535]
A_73_P339676	613795	ZBTB8OS	1.66209	0.00730424	zinc finger and BTB domain containing 8 opposite strand (ZBTB8OS), mRNA [NM_001076288]			A_73_P215099	507148	REST	0.467196	0.0319093	RE1-silencing transcription factor (REST), mRNA [NM_001101880]
A_73_P330601	511644	TPMT	1.66198	0.00776962	thiopurine S-methyltransferase (TPMT), mRNA [NM_001075531]			A_73_P361181	515766	AP1M2	0.467617	0.0195813	adaptor-related protein complex 1, mu 2 subunit (AP1M2), mRNA [NM_001034511]
A_73_119561	510953	PON3	1.66163	0.00901041	paraoxonase 3 (PON3), mRNA [NM_001075479]			A_73_P329571	515589	C13H20orf27	0.468818	0.00746745	chromosome 13 open reading frame, human C20orf27 (C13H20orf27), mRNA [NM_001046205]
A_73_P276886	541080	FUBP3	1.66094	0.0203756	far upstream element (FUSE) binding protein 3 (FUBP3), mRNA [NM_001101217]			A_73_P165947	540674	WASF3	0.468916	0.00740916	WAS protein family, member 3 (WASF3), mRNA [NM_001193013]
A_73_P090486	540076	KIF21A	1.66094	0.0466674	kinesin family member 21A (KIF21A), mRNA [NM_001206918]			A_73_108363	509651	OR2AG2	0.47025	0.0296567	GB
A_73_113698	539524	HSPB8	1.66048	0.0241355	heat shock 22kDa protein 8 (HSPB8), mRNA [NM_001014955]			A_73_P388861	507571	DYRK1B	0.47136	0.007144	dual-specificity tyrosine-(Y)-phosphorylation regulated kinase 1B (DYRK1B), mRNA [NM_001081515]
A_73_115877	519695	FBXL5	1.66036	0.00866157	F-box and leucine-rich repeat protein 5 (FBXL5), mRNA [NM_001082440]			A_73_102815	513491	OR2Z1	0.47221	0.0348958	Uncharacterized protein [Source:UniProtKB/TrEMBL;Acc:F1N170] [ENSBTAT00000014946]
A_73_P383931	615342	BNIP3	1.66025	0.00557691	BCL2/adenovirus E1B 19kDa interacting protein 3 (BNIP3), nuclear gene encoding mitochondrial protein, mRNA [NM_001076366]			A_73_P418356	518003		0.472406	0.0467492	PREDICTED: TLR4 interactor with leucine-rich repeats (TRIL), mRNA [XM_001251531]
A_73_P036111	616523	SLMO2	1.66002	0.0269651	slowmo homolog 2 (Drosophila) (SLMO2), mRNA [NM_001035476]			A_73_P106241	613696	PLEKHO2	0.474276	0.044679	pleckstrin homology domain containing, family O member 2 (PLEKHO2), mRNA [NM_001076283]
A_73_P116161	540726	TMEM57	1.66002	0.0092671	transmembrane protein 57 (TMEM57), mRNA [NM_001038647]			A_73_102004	511170	KIF18B	0.475659	0.0105401	kinesin family member 18B (KIF18B), mRNA [NM_001192283]
A_73_P036154	505093	HNRNPA1	1.6599	0.0173848	heterogeneous nuclear ribonucleoprotein A1 (HNRNPA1), mRNA [NM_001045911]			A_73_P041826	532481	SOD3	0.476253	0.00333177	superoxide dismutase 3, extracellular (SOD3), mRNA [NM_001082610]
A_73_P066216	517426	LOC517426	1.6599	0.0201826	Uncharacterized protein [Source:UniProtKB/TrEMBL;Acc:E1B9X0] [ENSBTAT00000006265]			A_73_P349981	505320	ARIH2	0.476682	0.026655	ariadne homolog 2 (Drosophila) (ARIH2), mRNA [NM_001206242]
A_73_P085581	508043	PTTG1	1.65979	0.0444553	pituitary tumor-transforming 1 (PTTG1), mRNA [NM_001034310]			A_73_118293	537739	KATNAL1	0.476881	0.0236227	katanin p60 subunit A-like 1 (KATNAL1), mRNA [NM_001192918]
A_73_P081476	615535	ENPP1	1.65967	0.00979512	ectonucleotide pyrophosphatase/phosphodiesterase 1 (ENPP1), mRNA [NM_001206212]			A_73_P128316	509920	LSM7	0.47837	0.039092	LSM7 homolog, U6 small nuclear RNA associated (S. cerevisiae) (LSM7), mRNA [NM_001143862]
A_73_109089	539123	S1PR3	1.65956	0.0287308	sphingosine-1-phosphate receptor 3 (S1PR3), mRNA [NM_001101186]			A_73_P074806	504492	SNAI1	0.48083	0.0398783	snail homolog 1 (Drosophila) (SNAI1), mRNA [NM_001112708]
A_73_P033036	613907	BHLHE41	1.65944	0.0369982	basic helix-loop-helix family, member e41 (BHLHE41), mRNA [NM_001076297]			A_73_P216652	519935	HIST1H2BD	0.481664	0.0250469	histone cluster 1, H2bd (HIST1H2BD), mRNA [NM_001046246]
A_73_102823	616545	SKAP2	1.65944	0.0221727	src kinase associated phosphoprotein 2 (SKAP2), mRNA [NM_001038214]			A_73_115225	518043	DIP2A	0.481831	0.0240872	DIP2 disco-interacting protein 2 homolog A (Drosophila) [Source:HGNC Symbol;Acc:17217] [ENSBTAT00000061028]
A_73_P042311	506622	TMEM219	1.65944	0.0337055	transmembrane protein 219 (TMEM219), transcript variant 1, mRNA [NM_001080231]			A_73_P476353	505649	ACCS	0.482099	0.00806332	1-aminocyclopropane-1-carboxylate synthase homolog (Arabidopsis)(non-functional) (ACCS), mRNA [NM_001015526]
A_73_118014	790677	SNRNP27	1.6591	0.00529027	small nuclear ribonucleoprotein 27kDa (U4/U6.U5) (SNRNP27), mRNA [NM_001098162]			A_73_120134	508067	C7H19orf52	0.482132	0.0324632	chromosome 7 open reading frame, human C19orf52 (C7H19orf52), mRNA [NM_001099699]
A_73_102426	505648	PGM3	1.65887	0.0273456	phosphoglucomutase 3 (PGM3), mRNA [NM_001045922]			A_73_104511	782758	SYN2	0.4826	0.00651435	Uncharacterized protein [Source:UniProtKB/TrEMBL;Acc:F1N159] [ENSBTAT00000026998]
A_73_P051936	282270	LEAP2	1.65864	0.0143837	liver expressed antimicrobial peptide 2 (LEAP2), mRNA [NM_174559]			A_73_P096591	527910	SKIL	0.483471	0.0261445	SKI-like oncogene (SKIL), mRNA [NM_001205947]
A_73_P263517	522309	NSA2	1.65829	0.0359553	NSA2 ribosome biogenesis homolog (S. cerevisiae) (NSA2), mRNA [NM_001034546]			A_73_P373156	280711	ACR	0.483806	0.0391337	acrosin (ACR), mRNA [NM_173886]
A_73_112650	505828	LOC505828	1.65795	0.0059957	poly (ADP-ribose) polymerase 2 [Source:HGNC Symbol;Acc:272] [ENSBTAT00000063765]			A_73_P324236	514172	NDST1	0.484007	0.0378176	N-deacetylase/N-sulfotransferase (heparan glucosaminyl) 1 (NDST1), mRNA [NM_001192361]
A_73_P039871	532421	ZNF567	1.65783	0.0374362	zinc finger protein 567 (ZNF567), mRNA [NM_001081599]			A_73_P077611	615760	RAB20	0.484141	0.0102445	RAB20, member RAS oncogene family (RAB20), mRNA [NM_001193089]
A_73_P248516	282386	TMSB4X	1.65772	0.0301186	thymosin beta 4, X-linked (TMSB4X), mRNA [NM_001002885]			A_73_P043416	532494	IGFALS	0.484914	0.0498808	insulin-like growth factor binding protein, acid labile subunit (IGFALS), mRNA [NM_001075963]
A_73_P402671	512481	ERGIC2	1.65692	0.00274126	ERGIC and golgi 2 (ERGIC2), mRNA [NM_001075563]			A_73_107892	618468	SPAG4	0.485216	0.0110819	sperm associated antigen 4 (SPAG4), mRNA [NM_001076507]
A_73_109108	538662	LSM2	1.65646	0.0169237	LSM2 homolog, U6 small nuclear RNA associated (S. cerevisiae) (LSM2), mRNA [NM_001101177]			A_73_P073801	505941		0.485216	0.0462008	ribosome binding protein 1 homolog 180kDa (dog) [Source:HGNC Symbol;Acc:10448] [ENSBTAT00000061585]
A_73_P455626	508104	TSPYL4	1.65634	0.0119228	TSPY-like 4 (TSPYL4), mRNA [NM_001101064]			A_73_110940	534010	SOX17	0.485485	0.0496074	SRY (sex determining region Y)-box 17 (SOX17), mRNA [NM_001206251]
A_73_P082445	784445	LOC784445	1.65623	0.0258491	PREDICTED: ribosomal protein L17-like (LOC784445), mRNA [XM_002691258]			A_73_P037716	534061		0.486395	0.0308551	triadin [Source:HGNC Symbol;Acc:12261] [ENSBTAT00000056240]
A_73_107233	524770	ACTN1	1.65611	0.0297977	actinin, alpha 1 (ACTN1), mRNA [NM_001035351]			A_73_P093951	511497	RNPEPL1	0.486732	0.0464231	arginyl aminopeptidase (aminopeptidase B)-like 1 [Source:HGNC Symbol;Acc:10079] [ENSBTAT00000009492]
A_73_115047	534027	SPG20	1.65611	0.00951113	spastic paraplegia 20 (Troyer syndrome) (SPG20), mRNA [NM_001077996]			A_73_104371	516783	SDSL	0.48893	0.0150606	serine dehydratase-like (SDSL), mRNA [NM_001098995]
A_73_108357	511417	SHOC2	1.656	0.0269767	soc-2 suppressor of clear homolog (C. elegans) (SHOC2), mRNA [NM_001101943]			A_73_P334206	504807	COMMD5	0.489642	0.0395629	COMM domain containing 5 (COMMD5), mRNA [NM_001014850]
A_73_104228	517496	ZNF777	1.65588	0.00999354	zinc finger protein 777 (ZNF777), mRNA [NM_001192473]			A_73_112093	530065	GPR50	0.491478	0.0319912	Uncharacterized protein [Source:UniProtKB/TrEMBL;Acc:E1BDC1] [ENSBTAT00000007808]
A_73_P393071	533538	SGMS1	1.65577	0.00620622	sphingomyelin synthase 1 (SGMS1), mRNA [NM_001206135]			A_73_P302306	617005	MRPL38	0.492536	0.0287907	mitochondrial ribosomal protein L38 (MRPL38), nuclear gene encoding mitochondrial protein, mRNA [NM_001035489]
A_73_117222	505375	AES	1.65554	0.0173817	amino-terminal enhancer of split (AES), mRNA [NM_001128497]			A_73_P388036	540872	TRMT1L	0.493048	0.0444083	tRNA methyltransferase 1 homolog (S. cerevisiae)-like (TRMT1L), mRNA [NM_001098121]
A_73_109734	509283	RNF213	1.65508	0.00690224	PREDICTED: ring finger protein 213 (RNF213), mRNA [XM_002702233]			A_73_P064851	615250	C19H17orf108	0.49404	0.0402152	chromosome 19 open reading frame, human C17orf108 (C19H17orf108), mRNA [NM_001195029]
A_73_P273251	535177	CELF4	1.65496	0.0174144	CUGBP, Elav-like family member 4 (CELF4), mRNA [NM_001099068]			A_73_P341961	537773	GFI1B	0.495549	0.0456202	growth factor independent 1B transcription repressor (GFI1B), mRNA [NM_001192920]
A_73_P070916	787094	TESC	1.65496	0.0322265	tescalcin [Source:HGNC Symbol;Acc:26065] [ENSBTAT00000061490]			A_73_P491863	100852371		0.497476	0.0265937	GB
A_73_P287701	533484	DHX40	1.65473	0.0357522	DEAH (Asp-Glu-Ala-His) box polypeptide 40 (DHX40), mRNA [NM_001076897]			A_73_P047066	533635	MCTP1	0.497649	0.0414824	multiple C2 domains, transmembrane 1 (MCTP1), mRNA [NM_001104987]
A_73_102517	287327	NDUFS3	1.65473	0.00515817	NADH dehydrogenase (ubiquinone) Fe-S protein 3, 30kDa (NADH-coenzyme Q reductase) (NDUFS3), nuclear gene encoding mitochondrial protein, mRNA [NM_174819]			A_73_119215	538198	CNTN5	0.498788	0.0297962	contactin 5 (CNTN5), mRNA [NM_001102211]
A_73_P259256	522464	UBR1	1.65473	0.0246118	ubiquitin protein ligase E3 component n-recognin 1 (UBR1), mRNA [NM_001205897]			A_73_P251316	537718	ARHGEF9	0.498858	0.0214435	Cdc42 guanine nucleotide exchange factor (GEF) 9 (ARHGEF9), mRNA [NM_001035418]
A_73_104679	786732	SPCS2	1.65451	0.0115786	cDNA clone IMAGE:8052094, containing frame-shift errors. [BC109655]			A_73_P084546	528952	C7H19orf29	0.5	0.023543	cactin, spliceosome C complex subunit [Source:HGNC Symbol;Acc:29938] [ENSBTAT00000013697]
A_73_P059046	519575	TTC13	1.65416	0.00809909	tetratricopeptide repeat domain 13 (TTC13), mRNA [NM_001205860]			A_73_P114696	518435	SYNJ2	0.502641	0.0171613	synaptojanin 2 [Source:HGNC Symbol;Acc:11504] [ENSBTAT00000039096]
A_73_P050881	617995	COPS7B	1.65405	0.0155218	COP9 constitutive photomorphogenic homolog subunit 7B (Arabidopsis) (COPS7B), mRNA [NM_001046612]			A_73_P245796	617160	PXMP4	0.504106	0.028658	peroxisomal membrane protein 4, 24kDa (PXMP4), mRNA [NM_001099163]
A_73_P270486	615986	CCL25	1.65382	0.0147687	chemokine (C-C motif) ligand 25 (CCL25), mRNA [NM_001046569]			A_73_P418721	505054	SCPEP1	0.505156	0.0324183	serine carboxypeptidase 1 (SCPEP1), mRNA [NM_001045909]
A_73_107191	514162	BORA	1.65313	0.011146	bora, aurora kinase A activator (BORA), mRNA [NM_001205779]			A_73_P399141	514586	QARS	0.505716	0.045802	glutaminyl-tRNA synthetase (QARS), mRNA [NM_001034468]
A_73_P305571	781353	RYK	1.65302	0.0471893	PREDICTED: RYK receptor-like tyrosine kinase (RYK), mRNA [XM_001249766]			A_73_P090696	538820	PAN2	0.506488	0.0377688	PAN2 poly(A) specific ribonuclease subunit homolog (S. cerevisiae) (PAN2), mRNA [NM_001079610]
A_73_119390	767934	C8H9orf123	1.6529	0.0110276	Hw_loin_8_050812_A11 CF-24-HW loin cDNA library cDNA, mRNA sequence [DV798521]			A_73_P302741	535664	GPRC5C	0.506558	0.0341074	G protein-coupled receptor, family C, group 5, member C [Source:HGNC Symbol;Acc:13309] [ENSBTAT00000024834]
A_73_106058	280711	ACR	1.65279	0.0268568	acrosin (ACR), mRNA [NM_173886]			A_73_102969	506687	SLC37A2	0.507331	0.0209742	solute carrier family 37 (glycerol-3-phosphate transporter), member 2 (SLC37A2), mRNA [NM_001024486]
A_73_P037421	540728	ERI1	1.65279	0.0375431	exoribonuclease 1 (ERI1), mRNA [NM_001038192]			A_73_P464341	520974	MED12	0.507366	0.0277858	mediator complex subunit 12 (MED12), mRNA [NM_001205878]
A_73_P247376	538541	TSPYL1	1.65244	0.0304774	TSPY-like 1 (TSPYL1), mRNA [NM_001076111]			A_73_P107796	100847835	LOC100847835	0.507437	0.0230101	uncharacterized LOC100847835 (LOC100847835), non-coding RNA [NR_046267]
A_73_113306	508465	DERL2	1.65221	0.0084948	Der1-like domain family, member 2 (DERL2), mRNA [NM_001035059]			A_73_P077836	532185	MCF2	0.507648	0.0377303	MCF.2 cell line derived transforming sequence [Source:HGNC Symbol;Acc:6940] [ENSBTAT00000005233]
A_73_P129876	404122	ACTG1	1.65176	0.03593	actin, gamma 1 (ACTG1), mRNA [NM_001033618]			A_73_P456226	514557	OAF	0.508493	0.0263204	PREDICTED: OAF homolog (Drosophila) (OAF), mRNA [XM_592427]
A_73_119739	505160	EFCAB7	1.65176	0.00822254	EF-hand calcium binding domain 7 (EFCAB7), mRNA [NM_001192050]			A_73_120696	529156	SIK1	0.508669	0.0496638	salt-inducible kinase 1 [Source:HGNC Symbol;Acc:11142] [ENSBTAT00000015200]
A_73_107148	613960	GKAP1	1.65176	0.0372779	G kinase anchoring protein 1 (GKAP1), mRNA [NM_001040573]			A_73_P071306	617828	ADORA2A	0.509516	0.0464877	Uncharacterized protein [Source:UniProtKB/TrEMBL;Acc:E1BKU0] [ENSBTAT00000029397]
A_73_P374051	507801	SREK1	1.65176	0.00471654	splicing regulatory glutamine/lysine-rich protein 1 (SREK1), mRNA [NM_001206137]			A_73_P294426	504664	NRBP2	0.50987	0.0356016	nuclear receptor binding protein 2 (NRBP2), mRNA [NM_001077848]
A_73_117160	615114	SELK	1.65107	0.0133042	selenoprotein K (SELK), mRNA [NM_001037489]			A_73_P305426	509987	MTIF3	0.510506	0.0369392	mitochondrial translational initiation factor 3 (MTIF3), nuclear gene encoding mitochondrial protein, mRNA [NM_001038066]
A_73_P127506	539369	NRP1	1.65084	0.0277933	neuropilin 1 (NRP1), mRNA [NM_001205660]			A_73_P063766	507677	AP1G1	0.510718	0.0414392	cDNA clone IMAGE:8092511, containing frame-shift errors. [BC153861]
A_73_P049766	511008	EDEM1	1.65073	0.0289704	ER degradation enhancer, mannosidase alpha-like 1 (EDEM1), mRNA [NM_001103092]			A_73_P304941	508176	TMEM82	0.511214	0.0193108	PREDICTED: transmembrane protein 82, transcript variant 1 (TMEM82), mRNA [XM_584920]
A_73_P058416	535258	CWC15	1.65038	0.00595383	CWC15 spliceosome-associated protein homolog (S. cerevisiae) (CWC15), mRNA [NM_001046399]			A_73_P050421	508605	BAG6	0.511321	0.0125961	BCL2-associated athanogene 6 (BAG6), mRNA [NM_001075366]
A_73_100809	100299651		1.64992	0.00752527				A_73_102480	535320	TRIM54	0.512954	0.0270418	tripartite motif containing 54 (TRIM54), mRNA [NM_001017951]
A_73_P110471	524645	DCAF6	1.64924	0.0245006	DDB1 and CUL4 associated factor 6 (DCAF6), mRNA [NM_001191229]			A_73_P058951	516333	SDK1	0.513808	0.0305167	sidekick cell adhesion molecule 1 [Source:HGNC Symbol;Acc:19307] [ENSBTAT00000005275]
A_73_P260641	507066	SRSF7	1.64878	0.0176792	serine/arginine-rich splicing factor 7 (SRSF7), mRNA [NM_001034277]			A_73_110929	508041	C22H3orf62	0.51395	0.0265443	chromosome 22 open reading frame, human C3orf62 (C22H3orf62), mRNA [NM_001100318]
A_73_P466498	525628	DIAPH3	1.64844	0.0259388	diaphanous homolog 3 (Drosophila) (DIAPH3), mRNA [NM_001192614]			A_73_110141	613390	LOC613390	0.514556	0.0469679	Uncharacterized protein [Source:UniProtKB/TrEMBL;Acc:E1B6Y7] [ENSBTAT00000065875]
A_73_111590	539820	TRIM34	1.64844	0.00898158	tripartite motif containing 34 (TRIM34), mRNA [NM_001046461]			A_73_112785	100335468	TSPEAR	0.514841	0.0406812	thrombospondin-type laminin G domain and EAR repeats (TSPEAR), mRNA [NM_001206810]
A_73_P443846	780855	PPIP5K2	1.64787	0.0126337	diphosphoinositol pentakisphosphate kinase 2 (PPIP5K2), mRNA [NM_001191152]			A_73_P193782	508234	SIPA1	0.516199	0.0425577	signal-induced proliferation-associated 1 (SIPA1), mRNA [NM_001101895]
A_73_114885	789063	PSMG4	1.64787	0.00902872	proteasome (prosome, macropain) assembly chaperone 4 [Source:HGNC Symbol;Acc:21108] [ENSBTAT00000044250]			A_73_117192	515669		0.516772	0.0347379
A_73_116737	513004	TPST1	1.64775	0.0384689	tyrosylprotein sulfotransferase 1 (TPST1), mRNA [NM_001077912]			A_73_P166557	505800	IL32	0.51688	0.0378563	cDNA clone IMAGE:8093402. [BC134507]
A_73_P412361	281031	BTF3	1.64752	0.0233971	basic transcription factor 3 (BTF3), mRNA [NM_001025314]			A_73_P213547	515551	DDI2	0.517238	0.032083	regulatory solute carrier protein, family 1, member 1 [Source:HGNC Symbol;Acc:10458] [ENSBTAT00000055483]
A_73_P251871	540446	ACHE	1.64741	0.0151886	acetylcholinesterase (ACHE), mRNA [NM_001076220]			A_73_120571	615492	SMG9	0.517704	0.0192479	smg-9 homolog, nonsense mediated mRNA decay factor (C. elegans) (SMG9), mRNA [NM_001046559]
A_73_111717	511800	ANKH	1.64741	0.0324483	ankylosis, progressive homolog (mouse) (ANKH), mRNA [NM_001109793]			A_73_P265266	523399	IPO13	0.51792	0.00365212	importin 13 (IPO13), mRNA [NM_001105390]
A_73_P090986	782059	SCYL2	1.64673	0.00615751	SCY1-like 2 (S. cerevisiae) (SCYL2), mRNA [NM_001102529]			A_73_P399211	514788	ACOT7	0.518638	0.0146163	acyl-CoA thioesterase 7 (ACOT7), mRNA [NM_001075682]
A_73_P297091	535264	XPOT	1.64673	0.0393603	exportin, tRNA (nuclear export receptor for tRNAs) (XPOT), mRNA [NM_001206076]			A_73_113397	282134	ADRA1A	0.519754	0.0310026	adrenergic, alpha-1A-, receptor (ADRA1A), mRNA [NM_174498]
A_73_P248671	282386	TMSB4X	1.64638	0.0313182	thymosin beta 4, X-linked (TMSB4X), mRNA [NM_001002885]			A_73_115829	522241		0.52163	0.0345809	LB0169.CR_I16 GC_BGC-16 cDNA clone IMAGE:8081082, mRNA sequence [DT818166]
A_73_P047501	100126055	PIN4	1.64615	0.0130693	protein (peptidylprolyl cis/trans isomerase) NIMA-interacting, 4 (parvulin) (PIN4), nuclear gene encoding mitochondrial protein, mRNA [NM_001105657]			A_73_P098996	786614		0.521811	0.010558
A_73_115509	338325	XIST	1.64615	0.000994186	X (inactive)-specific transcript (XIST), non-coding RNA [NR_001464]			A_73_P489423	538693	FAM168A	0.521992	0.00419357	family with sequence similarity 168, member A (FAM168A), mRNA [NM_001205572]
A_73_P120446	505453	CREBBP	1.64604	0.0117564	CREB binding protein (CREBBP), mRNA [NM_001164022]			A_73_P509143	513053	OLFML2B	0.522499	0.0452945	olfactomedin-like 2B (OLFML2B), mRNA [NM_001100354]
A_73_113678	506828	LOC506828	1.64581	0.0167856	Uncharacterized protein [Source:UniProtKB/TrEMBL;Acc:F1MI18] [ENSBTAT00000037743]			A_73_P046946	511439	SLC28A1	0.524204	0.0357553	solute carrier family 28 (sodium-coupled nucleoside transporter), member 1 (SLC28A1), mRNA [NM_001037458]
A_73_114684	511345	AGA	1.64558	0.0162572	aspartylglucosaminidase (AGA), mRNA [NM_001075511]			A_73_P045481	369025	PRF1	0.526425	0.0298986	perforin 1 (pore forming protein) (PRF1), mRNA [NM_001143735]
A_73_104975	613713	NKX2-1	1.64547	0.0332216	NK2 homeobox 1 (NKX2-1), mRNA [NM_001191458]			A_73_116924	513057	PLCD3	0.527704	0.0420026	phospholipase C, delta 3 (PLCD3), mRNA [NM_001193028]
A_73_112008	783333		1.64547	0.0126385				A_73_P281506	407228	CUL1	0.528436	0.000387753	cullin 1 (CUL1), mRNA [NM_001193233]
A_73_118707	614177	MAT2B	1.64536	0.00834097	methionine adenosyltransferase II, beta (MAT2B), mRNA [NM_001046526]			A_73_P398396	533687	RHPN2	0.528766	0.0236385	rhophilin, Rho GTPase binding protein 2 (RHPN2), mRNA [NM_001083470]
A_73_P045906	613835	MRPS36	1.64524	0.0064625	mitochondrial ribosomal protein S36 (MRPS36), nuclear gene encoding mitochondrial protein, mRNA [NM_001035438]			A_73_P265696	517515	CCDC51	0.529279	0.0299761	coiled-coil domain containing 51 (CCDC51), mRNA [NM_001015619]
A_73_P128286	513188	TMEM27	1.64501	0.020798	transmembrane protein 27 (TMEM27), mRNA [NM_001075603]			A_73_P314061	539433	DCAF11	0.53119	0.0124067	DDB1 and CUL4 associated factor 11 (DCAF11), mRNA [NM_001014954]
A_73_118870	514557	OAF	1.64399	0.0282897	PREDICTED: OAF homolog (Drosophila) (OAF), mRNA [XM_592427]			A_73_P294251	506192	AP1B1	0.5337	0.0255672	adaptor-related protein complex 1, beta 1 subunit (AP1B1), mRNA [NM_001045938]
A_73_P070981	613372	NAA25	1.64342	0.0319595	N(alpha)-acetyltransferase 25, NatB auxiliary subunit (NAA25), mRNA [NM_001206127]			A_73_P317161	519652	ADAM8	0.533996	0.0257351	ADAM metallopeptidase domain 8 [Source:HGNC Symbol;Acc:215] [ENSBTAT00000032716]
A_73_119328	534739	ANKRD12	1.64308	0.00343619	ankyrin repeat domain 12 [Source:HGNC Symbol;Acc:29135] [ENSBTAT00000003572]			A_73_117728	280748	CEL	0.53507	0.0426201	carboxyl ester lipase (bile salt-stimulated lipase) (CEL), mRNA [NM_001013583]
A_73_P034346	515334	ZNF350	1.64296	0.00447213	zinc finger protein 350 (ZNF350), mRNA [NM_001075708]			A_73_P114066	786757		0.536705	0.0459214	achaete-scute complex homolog 3 (Drosophila) [Source:HGNC Symbol;Acc:740] [ENSBTAT00000045877]
A_73_P126181	281690	CHSY1	1.64285	0.00410012	chondroitin sulfate synthase 1 (CHSY1), mRNA [NM_001191157]			A_73_P067086	785475	CDH11	0.537524	0.0239047	cadherin 11, type 2, OB-cadherin (osteoblast) (CDH11), mRNA [NM_001081624]
A_73_P299291	512841	CRK	1.64285	0.0280193	v-crk sarcoma virus CT10 oncogene homolog (avian) (CRK), mRNA [NM_001192334]			A_73_P435111	506194	TACC3	0.538717	0.0364149	transforming, acidic coiled-coil containing protein 3 (TACC3), mRNA [NM_001100305]
A_73_P043231	287023	YBX1	1.64217	0.0119701	Y box binding protein 1 (YBX1), mRNA [NM_174815]			A_73_P083021	784304	CMPK2	0.540026	0.0184619	cytidine monophosphate (UMP-CMP) kinase 2, mitochondrial [Source:HGNC Symbol;Acc:27015] [ENSBTAT00000026613]
A_73_109875	540885	IBTK	1.64182	0.0098633	inhibitor of Bruton agammaglobulinemia tyrosine kinase (IBTK), mRNA [NM_001206040]			A_73_P113771	789209	LRRC38	0.544197	0.0437008	leucine rich repeat containing 38 [Source:HGNC Symbol;Acc:27005] [ENSBTAT00000023771]
A_73_102391	508264	AFM	1.6416	0.0206091	afamin (AFM), mRNA [NM_001192175]			A_73_P301611	525738	ADPRH	0.545254	0.0185668	ADP-ribosylarginine hydrolase (ADPRH), mRNA [NM_001038554]
A_73_P501048	431784	CL43	1.6416	0.0352544	collectin-43 (CL43), mRNA [NM_001002237]			A_73_P253026	509546	ERGIC3	0.546465	0.0166329	ERGIC and golgi 3 (ERGIC3), mRNA [NM_001034353]
A_73_P359391	614716	AUH	1.64148	0.0381639	AU RNA binding protein/enoyl-CoA hydratase (AUH), nuclear gene encoding mitochondrial protein, mRNA [NM_001105436]			A_73_P464401	280719	AMT	0.546919	0.038846	aminomethyltransferase (AMT), nuclear gene encoding mitochondrial protein, mRNA [NM_177485]
A_73_P502428	615916	LSM6	1.64137	0.0178202	LSM6 homolog, U6 small nuclear RNA associated (S. cerevisiae) (LSM6), mRNA [NM_001114519]			A_73_P060067	537016	CPEB3	0.547147	0.0283821	cytoplasmic polyadenylation element binding protein 3 (CPEB3), mRNA [NM_001193228]
A_73_P037561	617160	PXMP4	1.64114	0.0468053	peroxisomal membrane protein 4, 24kDa (PXMP4), mRNA [NM_001099163]			A_73_P339986	617439	TNFRSF12A	0.548286	0.0412043	tumor necrosis factor receptor superfamily, member 12A (TNFRSF12A), transcript variant 2, mRNA [NM_001206328]
A_73_P137611	537016	CPEB3	1.64103	0.0497698	cytoplasmic polyadenylation element binding protein 3 (CPEB3), mRNA [NM_001193228]			A_73_P115841	532952	MAGI3	0.548628	0.0410985	membrane associated guanylate kinase, WW and PDZ domain containing 3 (MAGI3), mRNA [NM_001192746]
A_73_P260021	512717	RCN2	1.64103	0.0201223	reticulocalbin 2, EF-hand calcium binding domain (RCN2), mRNA [NM_001075579]			A_73_116553	616567	C1H3orf26	0.550037	0.0316378	chromosome 1 open reading frame, human C3orf26 (C1H3orf26), mRNA [NM_001038215]
A_73_P034236	768071	C9H6orf57	1.6408	0.0159918	chromosome 9 open reading frame, human C6orf57 (C9H6orf57), mRNA [NM_001077128]			A_73_113718	414346	PPIF	0.551029	0.0403209	peptidylprolyl isomerase F (PPIF), nuclear gene encoding mitochondrial protein, mRNA [NM_001001597]
A_73_112734	534400	CEP120	1.6408	0.0468223	centrosomal protein 120kDa (CEP120), mRNA [NM_001078000]			A_73_P077527	536103	NALCN	0.551755	0.04782	sodium leak channel, non-selective [Source:HGNC Symbol;Acc:19082] [ENSBTAT00000061374]
A_73_108243	445425	TKT	1.6408	0.0472691	transketolase (TKT), mRNA [NM_001003906]			A_73_P100651	282133	ADORA1	0.551985	0.0355681	adenosine A1 receptor (ADORA1), mRNA [NM_174497]
A_73_P097336	519251	ZAK	1.6408	0.0321298	sterile alpha motif and leucine zipper containing kinase AZK (ZAK), mRNA [NM_001205493]			A_73_P057866	511647	RAB11FIP3	0.552597	0.0474589	RAB11 family interacting protein 3 (class II) [Source:HGNC Symbol;Acc:17224] [ENSBTAT00000022068]
A_73_114046	282125	YWHAE	1.64069	0.00727762	tyrosine 3-monooxygenase/tryptophan 5-monooxygenase activation protein, epsilon polypeptide (YWHAE), mRNA [NM_174491]			A_73_P058001	504986	LOC504986	0.55298	0.0483445	Rep: Polycystin 1 - Canis familiaris (Dog), partial (14%) [TC462749]
A_73_P378156	504716	AHCTF1	1.64057	0.011472	AT hook containing transcription factor 1 (AHCTF1), mRNA [NM_001192036]			A_73_P434931	514933	EBI3	0.553402	0.0299081	Epstein-Barr virus induced 3 (EBI3), mRNA [NM_001100365]
A_73_118260	510050	TGIF1	1.64057	0.0424376	TGFB-induced factor homeobox 1 (TGIF1), mRNA [NM_001128499]			A_73_P358656	526844	DOLK	0.553517	0.0151136	dolichol kinase (DOLK), mRNA [NM_001035365]
A_73_P046601	326582	RPS12	1.64035	0.0152062	ribosomal protein S12 (RPS12), mRNA [NM_001014387]			A_73_P464476	100124517	KHNYN	0.557213	0.0368053	KH and NYN domain containing (KHNYN), mRNA [NM_001102551]
A_73_117337	281803	PDIA3	1.64023	0.0123509	protein disulfide isomerase family A, member 3 (PDIA3), mRNA [NM_174333]			A_73_P327891	281518	TCN2	0.558102	0.0254974	transcobalamin II (TCN2), mRNA [NM_174195]
A_73_P060371	511417	SHOC2	1.64023	0.0318581	soc-2 suppressor of clear homolog (C. elegans) (SHOC2), mRNA [NM_001101943]			A_73_121301	509838	FRS3	0.55969	0.0151845	fibroblast growth factor receptor substrate 3 (FRS3), mRNA [NM_001098918]
A_73_102802	518111	SLC30A6	1.64023	0.00197329	solute carrier family 30 (zinc transporter), member 6 (SLC30A6), mRNA [NM_001075766]			A_73_P036416	515575	TPP1	0.560428	0.0444674	tripeptidyl peptidase I (TPP1), mRNA [NM_001075718]
A_73_P081471	615535	ENPP1	1.63978	0.0151182	ectonucleotide pyrophosphatase/phosphodiesterase 1 (ENPP1), mRNA [NM_001206212]			A_73_100890	531476	JDP2	0.563778	0.016167	Jun dimerization protein 2 (JDP2), mRNA [NM_001193245]
A_73_105212	783785	ROBO4	1.63978	0.0213848	roundabout homolog 4, magic roundabout (Drosophila) (ROBO4), mRNA [NM_001099191]			A_73_P035506	614962	C16H1orf95	0.564913	0.0180407	chromosome 16 open reading frame, human C1orf95 (C16H1orf95), mRNA [NM_001083770]
A_73_P074446	508722	RBM39	1.63966	0.00296344	RNA binding motif protein 39 (RBM39), mRNA [NM_001206504]			A_73_P113791	523618	IER5	0.566089	0.0468473	immediate early response 5 [Source:HGNC Symbol;Acc:5393] [ENSBTAT00000053957]
A_73_104840	506566	ALG5	1.63955	0.0160214	asparagine-linked glycosylation 5, dolichyl-phosphate beta-glucosyltransferase homolog (S. cerevisiae) (ALG5), transcript variant 1, mRNA [NM_001142365]			A_73_P032581	493717	NLRP5	0.566599	0.0252566	NLR family, pyrin domain containing 5 (NLRP5), mRNA [NM_001007814]
A_73_P379071	541016	SCAF4	1.63955	0.00492525	SR-related CTD-associated factor 4 [Source:HGNC Symbol;Acc:19304] [ENSBTAT00000025104]			A_73_P446271	281291	M6PR	0.5677	0.00725855	mannose-6-phosphate receptor (cation dependent) (M6PR), mRNA [NM_175779]
A_73_101663	535171	MPP6	1.63932	0.0325297	membrane protein, palmitoylated 6 (MAGUK p55 subfamily member 6) [Source:HGNC Symbol;Acc:18167] [ENSBTAT00000020351]			A_73_P033676	615171	CDK10	0.568212	0.020536	cyclin-dependent kinase 10 (CDK10), mRNA [NM_001038577]
A_73_106202	282386	TMSB4X	1.63921	0.0283341	thymosin beta 4, X-linked (TMSB4X), mRNA [NM_001002885]			A_73_P359181	533968	CNOT1	0.56829	0.0274881	CCR4-NOT transcription complex, subunit 1 (CNOT1), mRNA [NM_001206039]
A_73_110067	540191	DDX39B	1.63887	0.0196202	DEAD (Asp-Glu-Ala-Asp) box polypeptide 39B (DDX39B), mRNA [NM_001033629]			A_73_114643	522784	LOC522784	0.569789	0.0324927	PREDICTED: solute carrier family 22, member 10-like (LOC522784), mRNA [XM_601072]
A_73_P341696	513237	SBDS	1.63875	0.0393831	Shwachman-Bodian-Diamond syndrome (SBDS), mRNA [NM_001034439]			A_73_P097196	618056	SH3BP5	0.570936	0.0246172	SH3-domain binding protein 5 (BTK-associated) (SH3BP5), mRNA [NM_001206288]
A_73_P031137	282053	RPS3A	1.63864	0.0199039	ribosomal protein S3A (RPS3A), mRNA [NM_001034038]			A_73_P095101	511087	OBSL1	0.571015	0.0267835	obscurin-like 1 (OBSL1), mRNA [NM_001075491]
A_73_113883	539598	ZCCHC8	1.63864	0.00269524	zinc finger, CCHC domain containing 8 (ZCCHC8), mRNA [NM_001205690]			A_73_P301311	512670	PHKG2	0.573275	0.0332474	phosphorylase kinase, gamma 2 (testis) (PHKG2), mRNA [NM_001046128]
A_73_105485	525110	CHERP	1.63796	0.0168128	calcium homeostasis endoplasmic reticulum protein (CHERP), mRNA [NM_001109798]			A_73_P089046	518832	SVOPL	0.573911	0.040583	SVOP-like (SVOPL), mRNA [NM_001192500]
A_73_106507	519724	CAB39L	1.63785	0.00161893	cDNA clone IMAGE:8241738, containing frame-shift errors. [BC149304]			A_73_P432911	782484		0.575146	0.0306322
A_73_101873	504867	C29H11orf73	1.63773	0.0262696	chromosome 29 open reading frame, human C11orf73 (C29H11orf73), mRNA [NM_001034226]			A_73_P084796	540265	TRIM41	0.575186	0.0302061	tripartite motif containing 41 (TRIM41), mRNA [NM_001206165]
A_73_105465	514447	CLSTN1	1.63762	0.0151387	PREDICTED: calsyntenin 1 (CLSTN1), partial mRNA [XM_592305]			A_73_P250891	352959	RHOT2	0.576463	0.0139437	ras homolog family member T2 (RHOT2), nuclear gene encoding mitochondrial protein, mRNA [NM_178316]
A_73_P041591	531444	CISD1	1.63739	0.0260531	CDGSH iron sulfur domain 1 (CISD1), mRNA [NM_001034057]			A_73_P259356	521196	RAF1	0.577303	0.0479195	v-raf-1 murine leukemia viral oncogene homolog 1 (RAF1), mRNA [NM_001102505]
A_73_105426	504583	PIGS	1.63739	0.00585497	phosphatidylinositol glycan anchor biosynthesis, class S (PIGS), mRNA [NM_001034216]			A_73_P466143	514413	C7H19orf6	0.578064	0.0215022	chromosome 19 open reading frame 6 [Source:HGNC Symbol;Acc:17039] [ENSBTAT00000015085]
A_73_P301051	507869	TPR	1.63728	0.00606863	translocated promoter region (to activated MET oncogene) (TPR), mRNA [NM_001205623]			A_73_P364541	614075	FAM3A	0.578264	0.0380945	family with sequence similarity 3, member A (FAM3A), mRNA [NM_001076309]
A_73_108141	505156	KIAA0922	1.63705	0.0131211	KIAA0922 ortholog (KIAA0922), mRNA [NM_001076803]			A_73_P474498	509460	THUMPD2	0.579468	0.0213512	THUMP domain containing 2 (THUMPD2), mRNA [NM_001192222]
A_73_P040451	535021	LACTB2	1.63705	5.49493e-05	lactamase, beta 2 (LACTB2), mRNA [NM_001076045]			A_73_P251016	282010	PSEN2	0.580956	0.00386081	presenilin 2 (Alzheimer disease 4) (PSEN2), mRNA [NM_174440]
A_73_P079456	286884	RPS29	1.63705	0.0213317	ribosomal protein S29 (RPS29), mRNA [NM_174804]			A_73_P445186	529808	ATG2A	0.582973	0.0190963	ATG2 autophagy related 2 homolog A (S. cerevisiae) (ATG2A), mRNA [NM_001205966]
A_73_P104981	505940	ARHGEF2	1.63694	0.0173009	Rho/Rac guanine nucleotide exchange factor (GEF) 2 (ARHGEF2), mRNA [NM_001098881]			A_73_P144026	613530	C3H1orf194	0.583943	0.0169201	chromosome 1 open reading frame 194 [Source:HGNC Symbol;Acc:32331] [ENSBTAT00000033568]
A_73_101590	527056	RNF6	1.63682	0.0279421	ring finger protein (C3H2C3 type) 6 (RNF6), mRNA [NM_001098062]			A_73_P043211	404166	KCNRG	0.584915	0.0411967	potassium channel regulator (KCNRG), mRNA [NM_205808]
A_73_P044591	286884	RPS29	1.63648	0.0102081	ribosomal protein S29 (RPS29), mRNA [NM_174804]			A_73_P173507	505740	ADCY5	0.586133	0.0190665	adenylate cyclase 5 (ADCY5), mRNA [NM_001192069]					-1.7061
A_73_120772	768053	AP1S1	1.63637	0.0174436	adaptor-related protein complex 1, sigma 1 subunit (AP1S1), mRNA [NM_001077110]			A_73_P459346	506615	MARF1	0.586377	0.0252774	KIAA0430 [Source:HGNC Symbol;Acc:29562] [ENSBTAT00000027175]
A_73_106638	510651	C5H12orf35	1.63592	0.0244475	chromosome 5 open reading frame, human C12orf35 (C5H12orf35), mRNA [NM_001101072]			A_73_P066546	512590	RECQL5	0.586865	0.0375067	RecQ protein-like 5 (RECQL5), mRNA [NM_001192326]
A_73_105097	512330	RBM22	1.63592	0.00677322	RNA binding motif protein 22 (RBM22), mRNA [NM_001037818]			A_73_P401776	511417	SHOC2	0.589147	0.0158518	soc-2 suppressor of clear homolog (C. elegans) (SHOC2), mRNA [NM_001101943]
A_73_P035181	404190	RPL27A	1.63569	0.00665288	B.taurus mRNA (from chromosome 3, with unknown function). [X97045]			A_73_109393	508380	TMEM187	0.590251	0.024157	transmembrane protein 187 (TMEM187), mRNA [NM_001075355]
A_73_P103236	282877	RPS28	1.63546	0.00778276	ribosomal protein S28 (RPS28), mRNA [NM_001025316]			A_73_118024	614110	ZBTB7C	0.590251	0.0209627	zinc finger and BTB domain containing 7C [Source:HGNC Symbol;Acc:31700] [ENSBTAT00000053379]
A_73_114357	535331	RBM45	1.63524	0.03911	RNA binding motif protein 45 (RBM45), mRNA [NM_001130753]			A_73_109031	538873	PSMB11	0.591767	0.0271997	proteasome (prosome, macropain) subunit, beta type, 11 (PSMB11), mRNA [NM_001099386]
A_73_113283	534344	CGRRF1	1.63512	0.0134062	cell growth regulator with ring finger domain 1 (CGRRF1), mRNA [NM_001192807]			A_73_P383371	533735	MIB1	0.592218	0.0395779	mindbomb homolog 1 (Drosophila) (MIB1), mRNA [NM_001206030]
A_73_P050366	507988	CYP3A4	1.6349	0.0443068	cytochrome P450, subfamily IIIA, polypeptide 4 (CYP3A4), mRNA [NM_001099367]			A_73_119649	516493	POU2F3	0.592423	0.0344934	POU class 2 homeobox 3 (POU2F3), mRNA [NM_001205830]
A_73_P387081	506433	WNK1	1.6349	0.00218313	WNK lysine deficient protein kinase 1 [Source:HGNC Symbol;Acc:14540] [ENSBTAT00000006875]			A_73_P370126	516214	RENBP	0.592505	0.0369447	renin binding protein (RENBP), mRNA [NM_001046223]
A_73_114729	282258	IFNAR2	1.63478	0.0117189	interferon (alpha, beta and omega) receptor 2 (IFNAR2), mRNA [NM_174553]			A_73_P032686	541308	SGCA	0.592752	0.0255924	sarcoglycan, alpha (50kDa dystrophin-associated glycoprotein) (SGCA), mRNA [NM_001013402]
A_73_P033006	539277	CALML4	1.63456	0.0204264	calmodulin-like 4 (CALML4), mRNA [NM_001034671]			A_73_P354331	539598	ZCCHC8	0.593656	0.0493545	zinc finger, CCHC domain containing 8 (ZCCHC8), mRNA [NM_001205690]
A_73_P035886	509481	HAO2	1.63422	0.0336603	hydroxyacid oxidase 2 (long chain) (HAO2), mRNA [NM_001035071]			A_73_P366011	515216	AP2A2	0.594068	0.0431153	adaptor-related protein complex 2, alpha 2 subunit (AP2A2), mRNA [NM_001075702]
A_73_P285926	518258	FUNDC1	1.63399	0.0326533	FUN14 domain containing 1 (FUNDC1), mRNA [NM_001104982]			A_73_P032406	504846	PPP1R11	0.595965	0.0184825	protein phosphatase 1, regulatory (inhibitor) subunit 11 (PPP1R11), mRNA [NM_001100295]
A_73_114631	515321	BDH2	1.63388	0.0244165	3-hydroxybutyrate dehydrogenase, type 2 (BDH2), mRNA [NM_001034488]			A_73_P295576	515824	PUS3	0.596502	0.046406	pseudouridylate synthase 3 (PUS3), mRNA [NM_001034512]
A_73_P388286	415110	PDIA4	1.63376	0.0096583	protein disulfide isomerase family A, member 4 (PDIA4), mRNA [NM_001045879]			A_73_P037946	767863	FBXW2	0.596916	0.0256567	F-box and WD repeat domain containing 2 (FBXW2), mRNA [NM_001076974]
A_73_101207	538650	NLN	1.63354	0.0187662	neurolysin (metallopeptidase M3 family) (NLN), nuclear gene encoding mitochondrial protein, mRNA [NM_001033989]			A_73_P421171	100125880	C29H11orf68	0.597289	0.019789	chromosome 29 open reading frame, human C11orf68 (C29H11orf68), mRNA [NM_001105480]
A_73_103844	506325	ZMYND11	1.63342	0.0115683	zinc finger, MYND-type containing 11 (ZMYND11), mRNA [NM_001045940]			A_73_P464988	524543	TSC22D4	0.597371	0.0169774	TSC22 domain family, member 4 (TSC22D4), mRNA [NM_001075860]
A_73_113873	505369	MAP3K13	1.63297	0.0491212	mitogen-activated protein kinase kinase kinase 13 (MAP3K13), mRNA [NM_001101853]			A_73_P439336	504236	MBOAT7	0.601318	0.0389703	membrane bound O-acyltransferase domain containing 7 (MBOAT7), mRNA [NM_001075152]
A_73_P077276	508731	ZMYM2	1.63263	0.0209334	zinc finger, MYM-type 2 (ZMYM2), mRNA [NM_001101907]			A_73_P302901	540024	C11H2orf49	0.601818	0.0494037	chromosome 11 open reading frame, human C2orf49 (C11H2orf49), mRNA [NM_001081539]
A_73_P487410	281031	BTF3	1.63252	0.0451097	basic transcription factor 3 (BTF3), mRNA [NM_001025314]			A_73_116245	281207	NPBWR1	0.60211	0.0438957	neuropeptides B/W receptor 1 (NPBWR1), mRNA [NM_174074]
A_73_115101	540155	GANAB	1.63252	0.0112705	glucosidase, alpha; neutral AB (GANAB), mRNA [NM_001205777]			A_73_100721	516661	LOC516661	0.605123	0.0162299	leucine-rich repeat LGI family, member 3 [Source:HGNC Symbol;Acc:18711] [ENSBTAT00000006011]
A_73_P249546	534546	PMPCB	1.63252	0.0207708	peptidase (mitochondrial processing) beta (PMPCB), nuclear gene encoding mitochondrial protein, mRNA [NM_001034613]			A_73_P279491	504855	IL17RC	0.606929	0.0431681	interleukin 17 receptor C (IL17RC), mRNA [NM_001075178]
A_73_102481	280961	ZFX	1.63241	0.00699758	zinc finger protein, X-linked (ZFX), mRNA [NM_177490]			A_73_119976	521650	ADPRHL2	0.608235	0.0255943	ADP-ribosylhydrolase like 2 (ADPRHL2), nuclear gene encoding mitochondrial protein, mRNA [NM_001035340]
A_73_105700	540945	DEK	1.63229	0.0159191	DEK oncogene (DEK), mRNA [NM_001099717]			A_73_P341581	509212	PIH1D1	0.611744	0.0491045	PIH1 domain containing 1 (PIH1D1), mRNA [NM_001075395]
A_73_105573	511189	EIF1AX	1.63229	0.00796639	eukaryotic translation initiation factor 1A, X-linked (EIF1AX), mRNA [NM_001025329]			A_73_P106721	281188	GDI1	0.612635	0.00928099	GDP dissociation inhibitor 1 (GDI1), mRNA [NM_174064]
A_73_120187	534150	OPTN	1.63229	0.0119686	optineurin (OPTN), mRNA [NM_001034602]			A_73_P117056	513131	CTBP1	0.61306	0.0223479	C-terminal binding protein 1 [Source:UniProtKB/TrEMBL;Acc:A5D9F1] [ENSBTAT00000011166]
A_73_P253006	506917	HNRNPF	1.63161	0.0305261	heterogeneous nuclear ribonucleoprotein F (HNRNPF), mRNA [NM_001014860]			A_73_113553	281069	CHAD	0.613442	0.0200683	chondroadherin (CHAD), mRNA [NM_174019]
A_73_P215772	526903	ZBTB1	1.63127	0.0380172	zinc finger and BTB domain containing 1 (ZBTB1), mRNA [NM_001193001]			A_73_P258371	507692	EMC10	0.6157	0.0458022	chromosome 18 open reading frame, human C19orf63 (EMC10), mRNA [NM_001080239]
A_73_120454	618267	AP4S1	1.63116	0.0209545	adaptor-related protein complex 4, sigma 1 subunit (AP4S1), mRNA [NM_001040603]			A_73_P371191	526306	EXOC3L1	0.61617	0.00823284	exocyst complex component 3-like 1 (EXOC3L1), mRNA [NM_001075882]
A_73_P069451	100138230	C21H15orf63	1.63105	0.00911377	chromosome 21 open reading frame, human C15orf63 (C21H15orf63), mRNA [NM_001206386]			A_73_120164	530360	ZNF407	0.620628	0.00202477	PREDICTED: zinc finger protein 407 (ZNF407), mRNA [XM_002702979]
A_73_P128501	514621	PFDN4	1.63105	0.0149849	prefoldin subunit 4 (PFDN4), mRNA [NM_001038540]			A_73_120023	508161	PADI4	0.621532	0.0345874	peptidyl arginine deiminase, type IV (PADI4), mRNA [NM_001192173]
A_73_P110631	509871	NMD3	1.63071	0.00791267	NMD3 homolog (S. cerevisiae) (NMD3), mRNA [NM_001075420]			A_73_113587	768080	TMCC2	0.62192	0.0343636	transmembrane and coiled-coil domain family 2 (TMCC2), mRNA [NM_001077135]
A_73_107307	509966	OLA1	1.63071	0.010634	Obg-like ATPase 1 (OLA1), mRNA [NM_001046045]			A_73_P416536	532856	ANKRD11	0.622523	0.0236042	ankyrin repeat domain 11 [Source:HGNC Symbol;Acc:21316] [ENSBTAT00000021306]
A_73_P355851	286807	SUMO2	1.6306	0.0151762	SMT3 suppressor of mif two 3 homolog 2 (S. cerevisiae) (SUMO2), mRNA [NM_174769]			A_73_P045286	518884	TERT	0.624945	0.0429362	telomerase reverse transcriptase (TERT), mRNA [NM_001046242]
A_73_P060136	614147	TM9SF3	1.6306	0.021124	transmembrane 9 superfamily member 3 (TM9SF3), mRNA [NM_001193217]			A_73_120674	514220	TMEM184B	0.624945	0.0358585	transmembrane protein 184B (TMEM184B), mRNA [NM_001081522]
A_73_P344631	509946		1.63037	0.0367754				A_73_P088021	513317	TMEM175	0.62694	0.0368055	transmembrane protein 175 (TMEM175), mRNA [NM_001075613]
A_73_P070927	100300550		1.62992	0.00594867	Bovine cytochrome c oxidase subunit IHQ (VIIb) mRNA, complete cds. [J05058]			A_73_P098741	515216	AP2A2	0.629553	0.0443817	adaptor-related protein complex 2, alpha 2 subunit (AP2A2), mRNA [NM_001075702]
A_73_P420956	282848	PFDN5	1.62981	0.013864	prefoldin subunit 5 (PFDN5), mRNA [NM_174732]			A_73_P113961	511523		0.631214	0.0228179	SLC2A4 regulator [Source:HGNC Symbol;Acc:15930] [ENSBTAT00000022161]
A_73_P049796	613635	C22H3orf14	1.62969	0.0146107	chromosome 22 open reading frame, human C3orf14 (C22H3orf14), mRNA [NM_001046510]			A_73_P065751	504613	MED24	0.632922	0.0135315	mediator complex subunit 24, mRNA (cDNA clone MGC:137398 IMAGE:8167716), complete cds. [BC112853]
A_73_P037581	506454	KIAA2013	1.62947	0.0256507	KIAA2013 (KIAA2013), mRNA [NM_001045942]			A_73_P324876	507013	FAM91A1	0.633229	0.0331334	family with sequence similarity 91, member A1 [Source:HGNC Symbol;Acc:26306] [ENSBTAT00000006615]
A_73_120821	614700	MGC148714	1.62947	0.0212407	cytochrome c oxidase subunit 6C (MGC148714), mRNA [NM_001244111]			A_73_P389306	508634	FAM32A	0.633449	0.0269262	family with sequence similarity 32, member A (FAM32A), mRNA [NM_001105004]
A_73_100120	514295	COMMD7	1.62935	0.0182616	COMM domain containing 7 (COMMD7), mRNA [NM_001035291]			A_73_P414411	510355	PLSCR3	0.63556	0.0183343	phospholipid scramblase 3 (PLSCR3), mRNA [NM_001046053]
A_73_P103176	767873	SNRPB2	1.62924	0.00257531	small nuclear ribonucleoprotein polypeptide B (SNRPB2), mRNA [NM_001192552]			A_73_P303471	506408	ZNF786	0.635868	0.0459277	PREDICTED: zinc finger protein 786 (ZNF786), mRNA [XM_582851]
A_73_117709	516289		1.62868	0.00713711	Serine/threonine-protein kinase RIO1 [Source:UniProtKB/TrEMBL;Acc:E1B887] [ENSBTAT00000018366]			A_73_P254946	508683	PFKL	0.636442	0.0157899	phosphofructokinase, liver (PFKL), mRNA [NM_001080244]				-1.57124
A_73_109652	507359	IL6R	1.62822	0.0140489	interleukin 6 receptor (IL6R), mRNA [NM_001110785]			A_73_P405566	534450	LRP5	0.637943	0.031547	PREDICTED: low density lipoprotein receptor-related protein 5 (LRP5), partial mRNA [XM_614220]
A_73_P106266	509221	DAB2	1.628	0.0106299	disabled homolog 2, mitogen-responsive phosphoprotein (Drosophila) (DAB2), mRNA [NM_001193246]			A_73_P105956	614042	CDC42SE1	0.638474	0.0397748	CDC42 small effector 1 (CDC42SE1), mRNA [NM_001035112]
A_73_113118	513906	DDX6	1.628	0.00331833	DEAD (Asp-Glu-Ala-Asp) box polypeptide 6 (DDX6), mRNA [NM_001143867]			A_73_P085961	539580	TUSC1	0.638784	0.0408685	PREDICTED: tumor suppressor candidate 1 (TUSC1), mRNA [XM_588162]
A_73_P398181	528960	RRM2B	1.628	0.0222391	ribonucleotide reductase M2 B (TP53 inducible) [Source:HGNC Symbol;Acc:17296] [ENSBTAT00000028260]			A_73_P410841	513761	ZNF276	0.641446	0.00192444	zinc finger protein 276 [Source:HGNC Symbol;Acc:23330] [ENSBTAT00000002476]
A_73_P036751	504625	SORBS1	1.628	0.0109667	sorbin and SH3 domain-containing protein 1 [Source:RefSeq peptide;Acc:NP_001068637] [ENSBTAT00000003743]			A_73_P064671	509936	ADCY6	0.642603	0.0241486	adenylate cyclase 6 (ADCY6), mRNA [NM_001143877]					-1.55617
A_73_113940	613649	KCTD6	1.62777	0.0123777	potassium channel tetramerisation domain containing 6 (KCTD6), mRNA [NM_001101224]			A_73_P510228	507417	ABTB1	0.643628	0.0379882	ankyrin repeat and BTB (POZ) domain containing 1 (ABTB1), mRNA [NM_001083384]
A_73_P260691	327711	CTSS	1.62766	0.0487191	cathepsin S (CTSS), mRNA [NM_001033615]			A_73_P043916	524683	SAMHD1	0.64658	0.0371066	SAM domain and HD domain 1 (SAMHD1), mRNA [NM_001075861]
A_73_P080386	100297513	LOC100297513	1.62744	0.0113705	Uncharacterized protein [Source:UniProtKB/TrEMBL;Acc:E1B846] [ENSBTAT00000018375]			A_73_110145	524132	LPP	0.646804	0.0125475	LIM domain containing preferred translocation partner in lipoma (LPP), mRNA [NM_001192591]
A_73_120485	613717	KCTD9	1.62721	0.0191576	potassium channel tetramerisation domain containing 9 (KCTD9), mRNA [NM_001102269]			A_73_P323961	782667	TP53INP1	0.64806	0.0408798	tumor protein p53 inducible nuclear protein 1 (TP53INP1), mRNA [NM_001205423]
A_73_P036691	509039	TCF12	1.62721	0.0348031	transcription factor 12 (TCF12), mRNA [NM_001077885]			A_73_P339291	523601	EMX2	0.648105	0.0419866	empty spiracles homeobox 2 (EMX2), mRNA [NM_001075845]
A_73_104498	768015	PIGF	1.6271	0.00866395	phosphatidylinositol glycan anchor biosynthesis, class F (PIGF), mRNA [NM_001077074]			A_73_P417441	534200		0.648285	0.0320804	aldehyde dehydrogenase 1 family, member A3 [Source:HGNC Symbol;Acc:409] [ENSBTAT00000012030]
A_73_100026	508703	PRAF2	1.62665	0.0131808	PRA1 domain family, member 2 (PRAF2), mRNA [NM_001046009]			A_73_P253016	767937	RBM4	0.649634	0.0176541	RNA binding motif protein 4 (RBM4), mRNA [NM_001077010]
A_73_104917	282356	SLC2A1	1.62653	0.0232815	solute carrier family 2 (facilitated glucose transporter), member 1 (SLC2A1), mRNA [NM_174602]			A_73_P372421	281105	CTSB	0.649679	0.0322363	cathepsin B (CTSB), mRNA [NM_174031]
A_73_108239	516433	HES2	1.62642	0.0114459	hairy and enhancer of split 2 (Drosophila) (HES2), transcript variant 2, mRNA [NM_001199006]			A_73_P112098	615431	MRPS6	0.653337	0.00577192	mitochondrial ribosomal protein S6 (MRPS6), nuclear gene encoding mitochondrial protein, mRNA [NM_001040584]
A_73_P351941	281424	PRM2	1.62619	0.00462631	Bull mRNA for protamine 2. [X16559]			A_73_P084036	615458		0.654289	0.0438313
A_73_118497	767923	C4H7orf55	1.62608	0.0200731	chromosome 4 open reading frame, human C7orf55 (C4H7orf55), nuclear gene encoding mitochondrial protein, mRNA [NM_001076997]			A_73_P458666	327676	ARHGDIB	0.655197	0.0277258	Rho GDP dissociation inhibitor (GDI) beta (ARHGDIB), mRNA [NM_175797]
A_73_117482	529566	CREB3L4	1.62597	0.020328	Uncharacterized protein [Source:UniProtKB/TrEMBL;Acc:E1BP88] [ENSBTAT00000019554]			A_73_114383	539253	ASB16	0.657471	0.0404613	ankyrin repeat and SOCS box containing 16 (ASB16), mRNA [NM_001101188]
A_73_108953	281607	AGTR1	1.62586	0.0475336	angiotensin II receptor, type 1 (AGTR1), mRNA [NM_174233]			A_73_P351086	508660	DDX46	0.65779	0.0457847	Uncharacterized protein [Source:UniProtKB/TrEMBL;Acc:F1MX40] [ENSBTAT00000028682]
A_73_114416	497029	GRB14	1.62552	0.000537916	growth factor receptor-bound protein 14 (GRB14), mRNA [NM_001011681]			A_73_P069581	281576	WARS	0.658292	0.0244217	Tryptophanyl-tRNA synthetase, cytoplasmicT1-TrpRST2-TrpRS [Source:UniProtKB/Swiss-Prot;Acc:P17248] [ENSBTAT00000006139]
A_73_P203087	613824	CGGBP1	1.62529	0.0137706	1265088 MARC 7BOV cDNA 5', mRNA sequence [DN522131]			A_73_P043276	767834	KLHL9	0.659068	0.0443668	kelch-like 9 (Drosophila) (KLHL9), mRNA [NM_001076956]
A_73_P430981	504288	AKAP13	1.62484	0.0160336	Rep: PREDICTED: A-kinase anchor protein 13 isoform 11 - Pan troglodytes, partial (5%) [TC434830]			A_73_P064351	515285	CEP76	0.660166	0.0207972	centrosomal protein 76kDa (CEP76), mRNA [NM_001192406]
A_73_P148771	507801	SREK1	1.62473	0.00197778	splicing regulatory glutamine/lysine-rich protein 1 (SREK1), mRNA [NM_001206137]			A_73_P327921	507663	NCOR1	0.660394	0.0298574	nuclear receptor corepressor 1 (NCOR1), mRNA [NM_001193059]
A_73_P031791	617917	AKR1C3	1.6245	0.0375851	aldo-keto reductase family 1, member C3 (3-alpha hydroxysteroid dehydrogenase, type II) (AKR1C3), mRNA [NM_001038584]			A_73_P404561	529829	PTDSS2	0.66044	0.0263343	PREDICTED: phosphatidylserine synthase 2 (PTDSS2), partial mRNA [XM_608287]
A_73_P045946	514023	ZNF180	1.62439	0.0301858	zinc finger protein 180 (HHZ168) (ZNF180), mRNA, complete cds. [BT026551]			A_73_P051456	282016	PSMD4	0.663147	0.0342237	proteasome (prosome, macropain) 26S subunit, non-ATPase, 4 (PSMD4), mRNA [NM_001013598]
A_73_P342116	509764	EIF1	1.62383	0.0140312	eukaryotic translation initiation factor 1 (EIF1), mRNA [NM_001014884]			A_73_P274951	504750	SH3GLB2	0.663515	0.0303958	SH3-domain GRB2-like endophilin B2 (SH3GLB2), mRNA [NM_001076802]
A_73_107667	615728	SYPL1	1.62383	0.0112817	synaptophysin-like 1 (SYPL1), mRNA [NM_001110088]
A_73_P104556	540642	FBXW11	1.62315	0.00625605	F-box and WD repeat domain containing 11 [Source:HGNC Symbol;Acc:13607] [ENSBTAT00000061118]
A_73_105531	535102	ZC3H15	1.62315	0.0195016	zinc finger CCCH-type containing 15 (ZC3H15), mRNA [NM_001046394]
A_73_117486	281961	OSTF1	1.62293	0.0400976	osteoclast stimulating factor 1 (OSTF1), mRNA [NM_174409]
A_73_P035276	517171	SAR1A	1.62259	2.06762e-07	SAR1 homolog A (S. cerevisiae) (SAR1A), mRNA [NM_001034521]
A_73_110232	782820	EGFL8	1.62248	0.013825	EGF-like-domain, multiple 8 (EGFL8), mRNA [NM_001099187]
A_73_111635	538602	EXT1	1.62248	0.0114928	exostosin 1 (EXT1), mRNA [NM_001098095]
A_73_106136	404140	RPS8	1.62237	0.00504117	ribosomal protein S8 (RPS8), mRNA [NM_001025317]
A_73_P046256	615436	AFAP1L2	1.62225	0.0140341	actin filament associated protein 1-like 2 (AFAP1L2), mRNA [NM_001076375]
A_73_P252626	510522	FGB	1.62214	0.0482369	fibrinogen beta chain (FGB), mRNA [NM_001142917]
A_73_113346	534796	FAM58A	1.62203	0.0127719	Uncharacterized protein [Source:UniProtKB/TrEMBL;Acc:E1BQ09] [ENSBTAT00000015084]
A_73_111548	530147	BAMBI	1.62158	0.0194114	BMP and activin membrane-bound inhibitor homolog (Xenopus laevis) (BAMBI), mRNA [NM_001046309]
A_73_P443731	615300	RPL38	1.62147	0.00514846	ribosomal protein L38 (RPL38), mRNA [NM_001113309]
A_73_P042491	767982	USMG5	1.62147	0.00770571	up-regulated during skeletal muscle growth 5 homolog (mouse) (USMG5), mRNA [NM_001113318]
A_73_P030811	509703	GPR56	1.62135	0.0339927	G protein-coupled receptor 56 (GPR56), mRNA [NM_001083656]
A_73_P296232	614773	ZFP36L1	1.62124	0.0179301	zinc finger protein 36, C3H type-like 1 (ZFP36L1), mRNA [NM_001101234]
A_73_P050846	511234	NOSIP	1.62102	0.00222073	nitric oxide synthase interacting protein (NOSIP), mRNA [NM_001075502]
A_73_103797	281814	HIF1A	1.62079	0.0120526	hypoxia inducible factor 1, alpha subunit (basic helix-loop-helix transcription factor) (HIF1A), mRNA [NM_174339]
A_73_P042271	615778	SEC61G	1.62079	0.0341099	Sec61 gamma subunit (SEC61G), mRNA [NM_001040586]
A_73_P202962	509426	RPS26	1.62068	0.0135124	clone IMAGE:7961520 40S ribosomal protein S26-2-like mRNA, complete cds. [AY911381]
A_73_P104371	352960	TRIB2	1.62046	0.00921317	tribbles homolog 2 (Drosophila) (TRIB2), mRNA [NM_178317]
A_73_117697	531644	C1GALT1C1	1.62034	0.0493046	C1GALT1-specific chaperone 1 (C1GALT1C1), mRNA [NM_001034575]
A_73_117839	617589	CLUAP1	1.62034	0.0162862	clusterin associated protein 1 (CLUAP1), mRNA [NM_001105450]
A_73_P096966	781353	RYK	1.62034	0.0380904	PREDICTED: RYK receptor-like tyrosine kinase (RYK), mRNA [XM_001249766]
A_73_P113866	615785	SDC2	1.62023	0.0239158	syndecan 2 (SDC2), mRNA [NM_001034788]
A_73_P441041	514326	TLE3	1.61989	0.033807	transducin-like enhancer of split 3 (E(sp1) homolog, Drosophila) (TLE3), mRNA [NM_001193206]
A_73_P037081	613376	RPIA	1.61978	0.0288943	ribose 5-phosphate isomerase A (RPIA), mRNA [NM_001035433]
A_73_P328301	613551	EMC6	1.61956	0.0046205	transmembrane protein 93 (EMC6), mRNA [NM_001078035]
A_73_P366766	540661	BRWD1	1.619	0.0158917	bromodomain and WD repeat domain containing 1 (BRWD1), mRNA [NM_001103174]
A_73_P051286	510190	TM7SF3	1.619	0.0163648	transmembrane 7 superfamily member 3 (TM7SF3), mRNA [NM_001076827]
A_73_P342921	281605	ADRB2	1.61888	0.00786296	adrenergic, beta-2-, receptor, surface (ADRB2), mRNA [NM_174231]
A_73_P080801	783680		1.61866	0.0348219	Beta-2-microglobulin [Source:UniProtKB/Swiss-Prot;Acc:P01888] [ENSBTAT00000016359]
A_73_113856	506007	PEX12	1.61866	0.047629	peroxisomal biogenesis factor 12 (PEX12), mRNA [NM_001083378]
A_73_117076	767887	DIS3	1.61832	0.0116381	DIS3 mitotic control homolog (S. cerevisiae) [Source:HGNC Symbol;Acc:20604] [ENSBTAT00000026500]
A_73_116468	280711	ACR	1.61821	0.0061521	acrosin (ACR), mRNA [NM_173886]
A_73_110658	511595	PARP8	1.61821	0.0433356	poly (ADP-ribose) polymerase family, member 8 (PARP8), mRNA [NM_001192298]
A_73_P160777	614759	LSM3	1.61776	0.00804621	LSM3 homolog, U6 small nuclear RNA associated (S. cerevisiae) (LSM3), mRNA [NM_001037487]
A_73_P286686	528315	SH3RF1	1.61743	0.00119105	SH3 domain containing ring finger 1 (SH3RF1), mRNA [NM_001098065]
A_73_P081336	512853	MANEA	1.61731	0.0198099	mannosidase, endo-alpha (MANEA), mRNA [NM_001206725]
A_73_115118	286790	RPL10	1.61731	0.00944049	ribosomal protein L10 (RPL10), mRNA [NM_174760]
A_73_P097551	404140	RPS8	1.61731	0.0111938	ribosomal protein S8 (RPS8), mRNA [NM_001025317]
A_73_P088166	519254		1.6172	0.0128343	DEAD (Asp-Glu-Ala-Asp) box polypeptide 18, mRNA (cDNA clone IMAGE:8063402), partial cds. [BC114193]
A_73_P097326	515180	MFN1	1.6172	0.0107857	mitofusin 1 (MFN1), nuclear gene encoding mitochondrial protein, mRNA [NM_001206508]
A_73_P034136	505177	ZNF207	1.61608	0.00360365	zinc finger protein 207 (ZNF207), mRNA [NM_001035268]
A_73_P316166	504657	ARHGAP29	1.61597	0.0231523	Rho GTPase activating protein 29 (ARHGAP29), mRNA [NM_001102485]
A_73_108601	513650	C25H16orf53	1.61586	0.0312888	chromosome 25 open reading frame, human C16orf53 (C25H16orf53), mRNA [NM_001075632]
A_73_P136721	617849	MSRB3	1.61575	0.0284918	Uncharacterized protein [Source:UniProtKB/TrEMBL;Acc:E1BMD3] [ENSBTAT00000060985]
A_73_102689	280979	ACTB	1.61563	0.0181786	actin, beta (ACTB), mRNA [NM_173979]
A_73_P495263	540965	RPS10	1.61496	0.0156277	ribosomal protein S10 (RPS10), mRNA [NM_001034716]
A_73_P045761	533985	RHBDD1	1.61407	0.0123311	rhomboid domain containing 1 (RHBDD1), mRNA [NM_001077995]
A_73_114487	514926	CDC123	1.61395	0.0167467	cell division cycle 123 homolog (S. cerevisiae) (CDC123), mRNA [NM_001080274]
A_73_108316	514859	AKT1S1	1.61384	0.017288	AKT1 substrate 1 (proline-rich) (AKT1S1), mRNA [NM_001083434]
A_73_P033786	767981	SHFM1	1.61384	0.00766421	split hand/foot malformation (ectrodactyly) type 1 (SHFM1), mRNA [NM_001113317]
A_73_P043228	514966	RPL7	1.6134	0.0140824	ribosomal protein L7 (RPL7), mRNA [NM_001014928]
A_73_104645	506715	KATNA1	1.61317	0.00865145	katanin p60 (ATPase containing) subunit A 1 (KATNA1), mRNA [NM_001192103]
A_73_117910	507924	LAS1L	1.61317	0.00851811	LAS1-like (S. cerevisiae) (LAS1L), mRNA [NM_001076815]
A_73_P265741	513993	CSDE1	1.61306	0.01627	cold shock domain containing E1, RNA-binding (CSDE1), mRNA [NM_001098025]
A_73_107704	767889	ACYP2	1.61295	0.0294809	acylphosphatase 2, muscle type (ACYP2), mRNA [NM_001113230]
A_73_108632	532836	AHCYL2	1.61295	0.00777083	adenosylhomocysteinase-like 2 (AHCYL2), mRNA [NM_001101143]
A_73_P084401	282877	RPS28	1.61295	0.0114574	ribosomal protein S28 (RPS28), mRNA [NM_001025316]
A_73_119502	532406	GIGYF1	1.61272	0.0215434	GRB10 interacting GYF protein 1 (GIGYF1), mRNA [NM_001205998]
A_73_P036041	526682		1.61272	0.030156
A_73_112021	512002	HIBADH	1.61228	0.0346998	3-hydroxyisobutyrate dehydrogenase (HIBADH), mRNA [NM_001046106]
A_73_113422	508727	VBP1	1.61217	0.00675979	von Hippel-Lindau binding protein 1 (VBP1), mRNA [NM_001038516]
A_73_P037161	522863	NMNAT1	1.61194	0.0213134	nicotinamide nucleotide adenylyltransferase 1 (NMNAT1), mRNA [NM_001075834]
A_73_110267	539478	TM9SF1	1.61194	0.0338856	transmembrane 9 superfamily member 1 (TM9SF1), mRNA [NM_001083743]
A_73_P310271	507482	FMR1	1.61172	0.0181235	fragile X mental retardation 1 (FMR1), mRNA [NM_001192150]
A_73_P347551	511455	NEK4	1.61172	0.0237756	NIMA (never in mitosis gene a)-related kinase 4 (NEK4), mRNA [NM_001101944]
A_73_P205407	504229	TMEM126B	1.61172	0.00734145	transmembrane protein 126B [Source:HGNC Symbol;Acc:30883] [ENSBTAT00000027441]
A_73_P497153	780806	ADORA3	1.61161	0.00684117	adenosine A3 receptor (ADORA3), transcript variant 1, mRNA [NM_001104611]
A_73_P095896	784636	AP2A1	1.61161	0.0113422	adaptor-related protein complex 2, alpha 1 subunit (AP2A1), mRNA [NM_001191440]
A_73_P034056	510826	DDX52	1.61161	0.0279706	DEAD (Asp-Glu-Ala-Asp) box polypeptide 52 (DDX52), mRNA [NM_001103238]
A_73_106074	515299	MED4	1.61138	0.0262212	mediator complex subunit 4 (MED4), mRNA [NM_001034486]
A_73_101217	782816	TRIM44	1.61094	0.00622911	tripartite motif containing 44 (TRIM44), mRNA [NM_001105014]
A_73_P067441	100296502	ZNF461	1.61094	0.017267	cDNA clone IMAGE:8194514. [BC123515]
A_73_P136521	507132	RBM28	1.61083	0.00347905	RNA binding motif protein 28 [Source:HGNC Symbol;Acc:21863] [ENSBTAT00000022610]
A_73_102317	533643	ZNF326	1.61083	0.00460255	zinc finger protein 326 (ZNF326), mRNA [NM_001206028]
A_73_P034106	528920	EVI2A	1.61049	0.048509	ecotropic viral integration site 2A (EVI2A), mRNA [NM_001034568]
A_73_P076201	532586	DEPDC7	1.61038	0.0254465	DEP domain containing 7 (DEPDC7), mRNA [NM_001192730]
A_73_P288741	618622	FTO	1.61038	0.00680869	fat mass and obesity associated (FTO), mRNA [NM_001098142]
A_73_P319136	539143	TXNDC9	1.61016	0.0287749	thioredoxin domain containing 9 (TXNDC9), mRNA [NM_001076149]
A_73_P032926	616714	NSUN5	1.61004	0.00134343	NOP2/Sun domain family, member 5 (NSUN5), mRNA [NM_001102303]
A_73_P048521	504633	COQ2	1.60971	0.0369185	coenzyme Q2 homolog, prenyltransferase (yeast) (COQ2), nuclear gene encoding mitochondrial protein, mRNA [NM_001045893]
A_73_P070026	539566	NIPBL	1.60971	0.0221611	Nipped-B homolog (Drosophila) (NIPBL), mRNA [NM_001206584]
A_73_P045796	404133	RPL12	1.60971	0.0297136	ribosomal protein L12 (RPL12), mRNA [NM_205797]
A_73_P104161	511292	POT1	1.6096	0.0111029	protection of telomeres 1 homolog (S. pombe) [Source:HGNC Symbol;Acc:17284] [ENSBTAT00000017541]
A_73_114498	512866	ERBB2IP	1.60949	0.0302741	erbb2 interacting protein (ERBB2IP), mRNA [NM_001206153]
A_73_P166747	509230	CD99	1.60904	0.0137416	CD99 molecule (CD99), mRNA [NM_001244214]
A_73_P075116	533078	ARCN1	1.60893	0.0345847	archain 1 (ARCN1), mRNA [NM_001195013]
A_73_P076316	337927	MTCH2	1.60882	0.0166103	mitochondrial carrier 2 (MTCH2), nuclear gene encoding mitochondrial protein, mRNA [NM_176634]
A_73_109636	613767	CINP	1.60859	0.0405146	cyclin-dependent kinase 2 interacting protein (CINP), mRNA [NM_001099125]
A_73_P104331	507482	FMR1	1.60859	0.00541998	fragile X mental retardation 1 (FMR1), mRNA [NM_001192150]
A_73_P281596	511189	EIF1AX	1.60826	0.00808017	eukaryotic translation initiation factor 1A, X-linked (EIF1AX), mRNA [NM_001025329]
A_73_105127	540599	MEAF6	1.60826	0.004504	MYST/Esa1-associated factor 6 (MEAF6), mRNA [NM_001024572]
A_73_P117236	510736	HEPH	1.60815	0.0123353	PREDICTED: hephaestin (HEPH), mRNA [XM_587920]
A_73_P403126	510377	SP140	1.60792	0.00160929	SP140 nuclear body protein [Source:RefSeq peptide;Acc:NP_001068915] [ENSBTAT00000012738]
A_73_P034406	504754	MTRF1	1.60726	0.0176263	mitochondrial translational release factor 1 (MTRF1), nuclear gene encoding mitochondrial protein, mRNA [NM_001035013]
A_73_P038221	515595	RNF7	1.60726	0.00550259	ring finger protein 7 (RNF7), mRNA [NM_001075720]
A_73_P042186	507647	DSCR3	1.60703	0.0128955	Down syndrome critical region gene 3 (DSCR3), mRNA [NM_001040510]
A_73_111706	407143	HDGFL1	1.60681	0.0475764	hepatoma derived growth factor-like 1 (HDGFL1), mRNA [NM_001001136]
A_73_P102466	280714	AHR	1.60659	0.0149122	aryl hydrocarbon receptor (AHR), mRNA [NM_001206026]
A_73_P034101	100125833	RERGL	1.60648	0.0238647	RERG/RAS-like (RERGL), mRNA [NM_001105472]
A_73_P040491	532044	MRPS22	1.60637	0.0110881	mitochondrial ribosomal protein S22 (MRPS22), nuclear gene encoding mitochondrial protein, mRNA [NM_001046319]
A_73_P322936	518622	CSE1L	1.60625	0.00943808	CSE1 chromosome segregation 1-like (yeast) (CSE1L), mRNA [NM_001014933]
A_73_112767	508143	MRPS17	1.60603	0.00621955	mitochondrial ribosomal protein S17 (MRPS17), nuclear gene encoding mitochondrial protein, mRNA [NM_001024500]
A_73_111454	530189	RAD23B	1.60603	0.0243666	RAD23 homolog B (S. cerevisiae) (RAD23B), mRNA [NM_001046310]
A_73_P090586	533141	TBK1	1.60603	0.0149296	TANK-binding kinase 1 (TBK1), mRNA [NM_001192755]
A_73_P291611	519557	AADAC	1.60592	0.0187421	arylacetamide deacetylase (esterase) (AADAC), mRNA [NM_001075791]
A_73_P361931	768246	FBXO16	1.6057	0.0243198	F-box protein 16 (FBXO16), mRNA [NM_001078119]
A_73_100473	768330	DBI	1.60547	0.0237079	diazepam binding inhibitor (GABA receptor modulator, acyl-CoA binding protein) (DBI), mRNA [NM_001113321]
A_73_111925	541283	IFRD1	1.60525	0.0221643	interferon-related developmental regulator 1 (IFRD1), mRNA [NM_001034729]
A_73_117761	519439	SOX18	1.60514	0.0472372	SRY (sex determining region Y)-box 18 (SOX18), mRNA [NM_001075789]
A_73_P119876	280701	PPA1	1.60503	0.0442677	pyrophosphatase (inorganic) 1 (PPA1), mRNA [NM_001075118]
A_73_P095861	510007	C14H8orf59	1.60492	0.018962	chromosome 14 open reading frame, human C8orf59 (C14H8orf59), mRNA [NM_001110068]
A_73_P143321	530173	OTUD1	1.60492	0.0465467	PREDICTED: OTU domain containing 1, transcript variant 2 (OTUD1), mRNA [XM_608638]
A_73_P049781	767587	CCAR1	1.60481	0.00302541	cell division cycle and apoptosis regulator 1 (CCAR1), mRNA [NM_001076532]
A_73_P110876	508465	DERL2	1.6047	0.00428616	Der1-like domain family, member 2 (DERL2), mRNA [NM_001035059]
A_73_116624	100335582	C7H5orf63	1.60458	0.0422241	chromosome 5 open reading frame 63 [Source:HGNC Symbol;Acc:40051] [ENSBTAT00000023708]
A_73_105701	507593	CNEP1R1	1.60458	0.0145824	transmembrane protein 188 (CNEP1R1), mRNA [NM_001034303]
A_73_120481	100138045	LAMA3	1.60458	0.00839051	PREDICTED: laminin, alpha 3 (LAMA3), mRNA [XM_001787272]
A_73_P115261	614716	AUH	1.60403	0.0383661	AU RNA binding protein/enoyl-CoA hydratase (AUH), nuclear gene encoding mitochondrial protein, mRNA [NM_001105436]
A_73_P037236	768074	ETFDH	1.60403	0.0428167	electron-transferring-flavoprotein dehydrogenase (ETFDH), nuclear gene encoding mitochondrial protein, mRNA [NM_001077130]
A_73_P077176	541201	N4BP2L2	1.60403	0.0162112	NEDD4 binding protein 2-like 2 [Source:HGNC Symbol;Acc:26916] [ENSBTAT00000009870]
A_73_P051411	326588	RPS3	1.60381	0.0113931	ribosomal protein S3 (RPS3), mRNA [NM_001034047]
A_73_P049051	516881	SGPP1	1.60358	0.0271687	sphingosine-1-phosphate phosphatase 1 (SGPP1), mRNA [NM_001077931]
A_73_P108991	100270792	COX6B1	1.60281	0.00978138	cytochrome c oxidase subunit VIb polypeptide 1 (ubiquitous) (COX6B1), nuclear gene encoding mitochondrial protein, mRNA [NM_176675]
A_73_P282846	512603	NAT1	1.60214	0.04006	N-acetyltransferase 1 (arylamine N-acetyltransferase) (NAT1), mRNA [NM_001075572]
A_73_102676	504823	NUP107	1.60214	0.0188064	nucleoporin 107kDa [Source:HGNC Symbol;Acc:29914] [ENSBTAT00000045218]
A_73_P279306	535372	SGCB	1.60214	0.0318403	sarcoglycan, beta (43kDa dystrophin-associated glycoprotein) (SGCB), mRNA [NM_001102188]
A_73_107715	282132	ADAM10	1.60203	0.0238559	ADAM metallopeptidase domain 10, mRNA (cDNA clone MGC:151607 IMAGE:8315157), complete cds. [BC153863]
A_73_P032356	615447	NME2	1.60203	0.013479	non-metastatic cells 2, protein (NM23B) expressed in (NME2), mRNA [NM_001076376]
A_73_P034961	540888	PTPN2	1.60203	0.00881606	tyrosine-protein phosphatase non-receptor type 2 [Source:RefSeq peptide;Acc:NP_001030508] [ENSBTAT00000013969]
A_73_P039736	282661	CD47	1.60192	0.0288451	CD47 molecule (CD47), mRNA [NM_174708]
A_73_P104356	327953	HDGF	1.60192	0.0271296	hepatoma-derived growth factor (HDGF), mRNA [NM_175832]
A_73_109533	507844	ACYP1	1.60181	0.0123304	acylphosphatase 1, erythrocyte (common) type (ACYP1), mRNA [NM_001045982]
A_73_113007	510736	HEPH	1.60181	0.0104559	PREDICTED: hephaestin (HEPH), mRNA [XM_587920]
A_73_107515	540308	POLR3A	1.6017	0.00701233	polymerase (RNA) III (DNA directed) polypeptide A, 155kDa (POLR3A), mRNA [NM_001083750]
A_73_102822	326602	RPS18	1.6017	0.0128497	ribosomal protein S18 (RPS18), mRNA [NM_001033614]
A_73_P104256	541292	NEMF	1.60147	0.0163153	nuclear export mediator factor (NEMF), mRNA [NM_001205505]
A_73_P105171	509322	PGGT1B	1.60092	0.0336597	protein geranylgeranyltransferase type I, beta subunit (PGGT1B), mRNA [NM_001015560]
A_73_117774	338071	SSB	1.60081	0.018352	Sjogren syndrome antigen B (autoantigen La) (SSB), mRNA [NM_176665]
A_73_P335426	282134	ADRA1A	1.60059	0.0149998	adrenergic, alpha-1A-, receptor (ADRA1A), mRNA [NM_174498]
A_73_P034371	509583	DHX36	1.60059	0.0443969	DEAH (Asp-Glu-Ala-His) box polypeptide 36 (DHX36), mRNA [NM_001080251]
A_73_P057766	505359	PRRC2C	1.60014	0.00696193	proline-rich coiled-coil 2C (PRRC2C), mRNA [NM_001206655]
A_73_P203602	540276	SRSF3	1.60003	0.0291513	serine/arginine-rich splicing factor 3 (SRSF3), mRNA [NM_001034700]
A_73_P254070	281589	ABCF1	1.59992	0.029599	ATP-binding cassette, sub-family F (GCN20), member 1 (ABCF1), mRNA [NM_001206909]
A_73_P253426	407129	CANX	1.5997	0.034203	calnexin (CANX), mRNA [NM_001105612]
A_73_116888	782743	MTMR4	1.5997	0.0140141	myotubularin related protein 4 (MTMR4), mRNA [NM_001102328]
A_73_112489	286764	PARP1	1.5997	0.0179941	poly (ADP-ribose) polymerase 1 (PARP1), mRNA [NM_174751]
A_73_P109791	508465	DERL2	1.59937	0.00416912	Der1-like domain family, member 2 (DERL2), mRNA [NM_001035059]
A_73_117298	782518	LPAR6	1.59937	0.0147241	lysophosphatidic acid receptor 6 (LPAR6), mRNA [NM_001101284]
A_73_P046691	512543	SLC7A6OS	1.59926	0.0245529	solute carrier family 7, member 6 opposite strand (SLC7A6OS), mRNA [NM_001075567]
A_73_P057661	767873	SNRPB2	1.59914	0.0196454	small nuclear ribonucleoprotein polypeptide B (SNRPB2), mRNA [NM_001192552]
A_73_112727	327693	HINT1	1.59892	0.00956077	histidine triad nucleotide binding protein 1 (HINT1), mRNA [NM_175812]
A_73_103645	534176	MNAT1	1.59892	0.0191905	menage a trois homolog 1, cyclin H assembly factor (Xenopus laevis) (MNAT1), mRNA [NM_001105409]
A_73_P315216	505575	TMC6	1.59881	0.00786164	transmembrane channel-like 6 (TMC6), mRNA [NM_001075208]
A_73_113468	541202	HNRNPH1	1.5987	0.00257243	heterogeneous nuclear ribonucleoprotein H1 (H) (HNRNPH1), mRNA [NM_001193234]
A_73_105115	539471	MORC4	1.5987	0.0408094	MORC family CW-type zinc finger protein 4 [Source:RefSeq peptide;Acc:NP_001095700] [ENSBTAT00000006967]
A_73_P488278	534279	RPL31	1.59859	0.0199398	ribosomal protein L31 (RPL31), mRNA [NM_001025341]
A_73_P265241	616003	TM6SF1	1.59859	0.0206418	transmembrane 6 superfamily member 1 (TM6SF1), mRNA [NM_001102295]
A_73_P283051	532556	MGA	1.59848	0.0146673	MAX gene associated (MGA), mRNA [NM_001191402]
A_73_P065901	100336105	PSME3	1.59848	0.0141421	proteasome (prosome, macropain) activator subunit 3 (PA28 gamma; Ki) [Source:HGNC Symbol;Acc:9570] [ENSBTAT00000026535]
A_73_P109681	515669		1.59826	0.0114784
A_73_102857	505118	YME1L1	1.59804	0.0150899	YME1-like 1 (S. cerevisiae) (YME1L1), nuclear gene encoding mitochondrial protein, mRNA [NM_001101850]
A_73_P256216	513303	TOM1L1	1.59793	0.0102137	target of myb1 (chicken)-like 1 (TOM1L1), mRNA [NM_001075611]
A_73_P037361	100270792	COX6B1	1.5977	0.00513302	cytochrome c oxidase subunit VIb polypeptide 1 (ubiquitous) (COX6B1), nuclear gene encoding mitochondrial protein, mRNA [NM_176675]
A_73_P048396	509003	NUCB2	1.59759	0.0408414	nucleobindin 2 (NUCB2), mRNA [NM_001075381]
A_73_P039806	613802	TMEM14C	1.59649	0.0394078	transmembrane protein 14C (TMEM14C), mRNA [NM_001035437]
A_73_P409181	505123	CHD1	1.59638	0.0101897	chromodomain helicase DNA binding protein 1 (CHD1), mRNA [NM_001192048]
A_73_119135	505581	GRAMD1C	1.59615	0.044755	GRAM domain containing 1C (GRAMD1C), mRNA [NM_001103229]
A_73_P038391	507066	SRSF7	1.59615	0.00142849	serine/arginine-rich splicing factor 7 (SRSF7), mRNA [NM_001034277]
A_73_P450216	618580	TMED9	1.59615	0.0147736	transmembrane emp24 protein transport domain containing 9 (TMED9), mRNA [NM_001034812]
A_73_P042916	508431	ITCH	1.59604	0.0246329	itchy E3 ubiquitin protein ligase homolog (mouse) (ITCH), mRNA [NM_001082428]
A_73_P051911	540802	ASB3	1.59593	0.00831523	ankyrin repeat and SOCS box containing 3 (ASB3), mRNA [NM_001076927]
A_73_P096351	615823	FGF12	1.59593	0.0298623	fibroblast growth factor 12 (FGF12), mRNA [NM_001079789]
A_73_109369	512841	CRK	1.5956	0.0372024	v-crk sarcoma virus CT10 oncogene homolog (avian) (CRK), mRNA [NM_001192334]
A_73_117737	516026	GPRC5A	1.5956	0.0164209	G protein-coupled receptor, family C, group 5, member A (GPRC5A), mRNA [NM_001034515]
A_73_107649	516090	HBXIP	1.59538	0.0241412	hepatitis B virus x interacting protein (HBXIP), mRNA [NM_001034517]
A_73_121107	538054	MRPL16	1.59538	0.018959	mitochondrial ribosomal protein L16 (MRPL16), nuclear gene encoding mitochondrial protein, mRNA [NM_001034641]
A_73_P379506	767587	CCAR1	1.59516	0.0108568	cell division cycle and apoptosis regulator 1 (CCAR1), mRNA [NM_001076532]
A_73_P380131	539087	C7H19orf66	1.5945	0.00143787	chromosome 7 open reading frame, human C19orf66 (C7H19orf66), mRNA [NM_001038181]
A_73_P040856	617172	PPAP2A	1.59438	0.011272	phosphatidic acid phosphatase type 2A (PPAP2A), mRNA [NM_001080329]
A_73_P103986	100335806	LOC100335806	1.59416	0.0464366	cDNA clone IMAGE:8275802. [BC114908]
A_73_115122	404148	PGAM1	1.59416	0.0108015	phosphoglycerate mutase 1 (brain) (PGAM1), mRNA [NM_001034054]
A_73_P510928	529761	TMED10	1.59416	0.0188796	transmembrane emp24-like trafficking protein 10 (yeast) (TMED10), mRNA [NM_001040549]
A_73_P359991	510574	VPS26A	1.59372	0.0277321	vacuolar protein sorting 26 homolog A (S. pombe) (VPS26A), mRNA [NM_001075455]
A_73_111116	541216	RWDD1	1.5935	0.00594763	RWD domain containing 1 (RWDD1), mRNA [NM_001034726]
A_73_P359881	784871	ZBTB33	1.5935	0.0389345	zinc finger and BTB domain containing 33 (ZBTB33), mRNA [NM_001098157]
A_73_P477328	516405	CMBL	1.59339	0.0488059	carboxymethylenebutenolidase homolog (Pseudomonas) (CMBL), mRNA [NM_001192983]
A_73_101477	100848010	LOC100848010	1.59339	0.0159968	PREDICTED: uncharacterized LOC100851824 (LOC100851824), miscRNA [XR_139004]
A_73_P312276	767999	WDR26	1.59339	0.0393957	WD repeat domain 26 (WDR26), mRNA [NM_001077059]
A_73_117317	539882	TUBA1B	1.59317	0.0101753	tubulin, alpha 1b (TUBA1B), mRNA [NM_001114856]
A_73_P092681	515696	ATP5L	1.59306	0.0056665	ATP synthase, H+ transporting, mitochondrial Fo complex, subunit G (ATP5L), nuclear gene encoding mitochondrial protein, mRNA [NM_001024550]
A_73_P277376	538794	CPEB4	1.59306	0.0450349	cytoplasmic polyadenylation element-binding protein 4 [Source:RefSeq peptide;Acc:NP_001098890] [ENSBTAT00000013179]
A_73_118487	616813	EMC2	1.59251	0.0456003	tetratricopeptide repeat domain 35 (EMC2), mRNA [NM_001080327]
A_73_P360291	522943	NBN	1.59229	0.0105749	nibrin (NBN), mRNA [NM_001075837]
A_73_P047396	614435	PTP4A2	1.59229	0.0089763	protein tyrosine phosphatase type IVA, member 2 (PTP4A2), mRNA [NM_001104998]
A_73_104008	613561	MRPS18C	1.59196	0.00902299	mitochondrial ribosomal protein S18C (MRPS18C), nuclear gene encoding mitochondrial protein, mRNA [NM_001046508]
A_73_101464	282053	RPS3A	1.59196	0.023075	ribosomal protein S3A (RPS3A), mRNA [NM_001034038]
A_73_P171922	504700	ACPP	1.59151	0.00375967	acid phosphatase, prostate (ACPP), mRNA [NM_001098866]
A_73_P440552	517621	CLHC1	1.59151	0.00350897	clathrin heavy chain linker domain containing 1 (CLHC1), mRNA [NM_001102042]
A_73_P030471	534287	FBXO3	1.59151	0.0359885	F-box protein 3 (FBXO3), mRNA [NM_001099062]
A_73_P305291	516567	SUGP2	1.59151	0.0404576	SURP and G patch domain containing 2 [Source:HGNC Symbol;Acc:18641] [ENSBTAT00000017672]
A_73_P031686	532835	AZIN1	1.5914	0.0147179	antizyme inhibitor 1 (AZIN1), mRNA [NM_001082611]
A_73_P092471	535254	POGZ	1.59129	0.02529	pogo transposable element with ZNF domain (POGZ), mRNA [NM_001163190]
A_73_P040476	780877	SNRPN	1.59129	0.0148165	small nuclear ribonucleoprotein polypeptide N (SNRPN), mRNA [NM_001079797]
A_73_P040661	407222	ST6GALNAC6	1.59129	0.008864	ST6 (alpha-N-acetyl-neuraminyl-2,3-beta-galactosyl-1,3)-N-acetylgalactosaminide alpha-2,6-sialyltransferase 6 (ST6GALNAC6), mRNA [NM_001001151]
A_73_P097271	510494	ST13	1.59118	0.0335776	suppression of tumorigenicity 13 (colon carcinoma) (Hsp70 interacting protein) (ST13), mRNA [NM_001101926]
A_73_117295	509802	SNRPA	1.59085	0.0023056	small nuclear ribonucleoprotein polypeptide A (SNRPA), mRNA [NM_001046039]
A_73_111983	493638	PTGES3	1.59074	0.0144545	prostaglandin E synthase 3 (cytosolic) (PTGES3), mRNA [NM_001007806]
A_73_P256696	514447	CLSTN1	1.59063	0.015456	PREDICTED: calsyntenin 1 (CLSTN1), partial mRNA [XM_592305]
A_73_P038021	522946	ILDR2	1.59063	0.0368283	immunoglobulin-like domain containing receptor 2 (ILDR2), mRNA [NM_001102073]
A_73_118435	515529	RNF186	1.59052	0.0180744	ring finger protein 186 (RNF186), mRNA [NM_001035311]
A_73_106327	407140	ADRA1B	1.59041	0.0313125	adrenergic, alpha-1B-, receptor (ADRA1B), mRNA [NM_001191139]
A_73_118057	514192	YEATS2	1.59041	0.0203434	YEATS domain containing 2 (YEATS2), mRNA [NM_001105367]
A_73_107622	534073	EWSR1	1.5903	0.0150701	cDNA clone IMAGE:8184121, containing frame-shift errors. [BC149284]
A_73_P416256	507181	GRASP	1.59019	0.0440989	GRP1 (general receptor for phosphoinositides 1)-associated scaffold protein (GRASP), mRNA [NM_001192141]
A_73_102450	783330		1.59008	0.0321026	ring finger and CCCH-type domains 2 [Source:HGNC Symbol;Acc:21461] [ENSBTAT00000032789]
A_73_P048141	510738	AFAP1L1	1.59008	0.0105789	actin filament associated protein 1-like 1 (AFAP1L1), mRNA [NM_001100334]
A_73_P291436	326602	RPS18	1.58997	0.0188128	ribosomal protein S18 (RPS18), mRNA [NM_001033614]
A_73_P044156	518857	ERCC8	1.58986	0.0221048	excision repair cross-complementing rodent repair deficiency, complementation group 8 (ERCC8), mRNA [NM_001110181]
A_73_P212117	522269	ACTN4	1.58975	0.0264135	actinin, alpha 4 (ACTN4), mRNA [NM_001098052]
A_73_P047371	509130	AUP1	1.58931	0.00873708	ancient ubiquitous protein 1 (AUP1), mRNA [NM_001015555]
A_73_120234	781788	ALKBH8	1.5892	0.0183364	alkB, alkylation repair homolog 8 (E. coli) (ALKBH8), mRNA [NM_001080341]
A_73_P312086	613695	C9H6orf203	1.58898	0.0169418	chromosome 9 open reading frame, human C6orf203 (C9H6orf203), mRNA [NM_001102267]
A_73_P279446	521089	CCNT2	1.58876	0.0449919	cyclin T2 (CCNT2), mRNA [NM_001192531]
A_73_P041346	618186	CHTF8	1.58865	0.00860463	CTF8, chromosome transmission fidelity factor 8 homolog (S. cerevisiae) (CHTF8), mRNA [NM_001114969]
A_73_P041351	614630	CTNNBIP1	1.58843	0.00704878	catenin, beta interacting protein 1 (CTNNBIP1), mRNA [NM_001037142]
A_73_108553	533297	CSDA	1.58832	0.0284386	cold shock domain protein A (CSDA), mRNA [NM_001098074]
A_73_100827	616867	MARVELD1	1.58799	0.00798369	MARVEL domain containing 1 (MARVELD1), mRNA [NM_001101262]
A_73_116623	282887	MMP15	1.58799	0.00494576	matrix metallopeptidase 15 (membrane-inserted) (MMP15), mRNA [NM_001191434]
A_73_P112626	533188	CD2AP	1.58788	0.0213556	CD2-associated protein (CD2AP), mRNA [NM_001206539]
A_73_113420	768056	C23H6orf130	1.58777	0.0207816	chromosome 23 open reading frame, human C6orf130 (C23H6orf130), mRNA [NM_001077113]
A_73_100707	100847946	LOC100847946	1.58766	0.00731103	uncharacterized LOC100847946 (LOC100847946), non-coding RNA [NR_046270]
A_73_115594	281377	PARG	1.58711	0.00606704	poly (ADP-ribose) glycohydrolase (PARG), mRNA [NM_174138]
A_73_P050216	538617	TRIM2	1.587	0.0124756	tripartite motif containing 2 (TRIM2), mRNA [NM_001083735]
A_73_P313351	529760	ADORA2B	1.58678	0.00733566	adenosine A2b receptor (ADORA2B), mRNA [NM_001075925]
A_73_120911	532571	WWC2	1.58678	0.0320128	PREDICTED: WW and C2 domain containing 2 (WWC2), mRNA [XM_611687]
A_73_P047016	508270	FCF1	1.58656	0.00596559	LB03544.CR_I06 GC_BGC-35 cDNA clone IMAGE:8670224 5', mRNA sequence [EV688236]
A_73_113330	614148	MRPL42	1.58656	0.0160828	mitochondrial ribosomal protein L42 (MRPL42), nuclear gene encoding mitochondrial protein, mRNA [NM_001037622]
A_73_P308291	539850	HNRNPH3	1.58634	0.0111835	heterogeneous nuclear ribonucleoprotein H3 (2H9) (HNRNPH3), mRNA [NM_001206579]
A_73_P253736	513840	VPS29	1.58601	0.0458119	vacuolar protein sorting 29 homolog (S. cerevisiae) (VPS29), mRNA [NM_001034455]
A_73_117309	522943	NBN	1.58579	0.00772824	nibrin (NBN), mRNA [NM_001075837]
A_73_110576	531855	C18H19orf47	1.58524	0.00723167	chromosome 18 open reading frame, human C19orf47 (C18H19orf47), mRNA [NM_001080291]
A_73_102453	512029	SNX1	1.58524	0.0115438	sorting nexin 1 (SNX1), mRNA [NM_001046107]
A_73_118694	533874	PSMB3	1.58502	0.0200292	proteasome (prosome, macropain) subunit, beta type, 3 (PSMB3), mRNA [NM_001034596]
A_73_P051416	506986	SEC61B	1.58502	0.0282771	Sec61 beta subunit (SEC61B), mRNA [NM_001075292]
A_73_P359766	513451	SRSF11	1.58502	0.013568	serine/arginine-rich splicing factor 11 (SRSF11), mRNA [NM_001075621]
A_73_111209	618880	VRK1	1.5848	0.00785701	vaccinia related kinase 1 (VRK1), mRNA [NM_001038224]
A_73_P067031	613462	ARL2BP	1.58469	0.00304298	ADP-ribosylation factor-like 2 binding protein (ARL2BP), mRNA [NM_001076274]
A_73_P037886	510924	HERC3	1.58458	0.00100495	HECT and RLD domain containing E3 ubiquitin protein ligase 3 (HERC3), mRNA [NM_001083663]
A_73_P052041	512613	CDKN1B	1.58436	0.0162252	cyclin-dependent kinase inhibitor 1B (p27, Kip1) (CDKN1B), mRNA [NM_001100346]
A_73_P336171	616302	AGAP3	1.58414	0.0408566	PREDICTED: ArfGAP with GTPase domain, ankyrin repeat and PH domain 3 (AGAP3), mRNA [XM_868297]
A_73_P051236	510767	CYCS	1.58403	0.0465894	cytochrome c, somatic (CYCS), nuclear gene encoding mitochondrial protein, mRNA [NM_001046061]
A_73_P479318	614302	PCCA	1.58403	0.0186718	propionyl CoA carboxylase, alpha polypeptide (PCCA), nuclear gene encoding mitochondrial protein, mRNA [NM_001083509]
A_73_P075336	616190	LOC616190	1.58392	0.0101471	Uncharacterized protein [Source:UniProtKB/TrEMBL;Acc:F1N302] [ENSBTAT00000021494]
A_73_105687	280701	PPA1	1.58392	0.0288348	pyrophosphatase (inorganic) 1 (PPA1), mRNA [NM_001075118]
A_73_115271	538553	PRRC2A	1.58392	0.0417935	proline-rich coiled-coil 2A (PRRC2A), mRNA [NM_001205557]
A_73_105322	537812	DPAGT1	1.58359	0.0233092	dolichyl-phosphate (UDP-N-acetylglucosamine) N-acetylglucosaminephosphotransferase 1 (GlcNAc-1-P transferase) (DPAGT1), mRNA [NM_001015664]
A_73_108560	539566	NIPBL	1.58348	0.0120131	Nipped-B homolog (Drosophila) (NIPBL), mRNA [NM_001206584]
A_73_P033301	768327	RPL36	1.58348	0.0116554	ribosomal protein L36 (RPL36), mRNA [NM_001078139]
A_73_104759	524908	TTC27	1.58348	0.0262472	tetratricopeptide repeat domain 27 (TTC27), mRNA [NM_001075862]
A_73_108803	514920	KBTBD2	1.58337	0.00765962	kelch repeat and BTB (POZ) domain containing 2 (KBTBD2), mRNA [NM_001102013]
A_73_116392	282011	PSIP1	1.58326	0.0249823	PC4 and SFRS1 interacting protein 1 (PSIP1), mRNA [NM_001206476]
A_73_105667	507844	ACYP1	1.58315	0.0117768	acylphosphatase 1, erythrocyte (common) type (ACYP1), mRNA [NM_001045982]
A_73_P096011	504954	FILIP1L	1.58304	0.0270934	PREDICTED: filamin A interacting protein 1-like, transcript variant 1 (FILIP1L), mRNA [XM_002702383]
A_73_P035201	615390	BRI3	1.58282	0.031265	brain protein I3 (BRI3), mRNA [NM_001040583]
A_73_115475	540274	RNF14	1.58282	0.0131804	ring finger protein 14 (RNF14), mRNA [NM_001081540]
A_73_P069851	614029	SREK1IP1	1.5826	0.00972137	SREK1-interacting protein 1 (SREK1IP1), mRNA [NM_001206619]
A_73_100087	541143	ZNF131	1.5826	0.00875166	zinc finger protein 131 (ZNF131), mRNA [NM_001101218]
A_73_100228	533842	NABP2	1.58249	0.00650504	oligonucleotide/oligosaccharide-binding fold containing 2B (NABP2), mRNA [NM_001101151]
A_73_P036846	538540	CLINT1	1.58227	0.0467216	clathrin interactor 1 (CLINT1), mRNA [NM_001105417]
A_73_100868	280737	BTC	1.58216	0.0101124	betacellulin (BTC), mRNA [NM_173896]
A_73_P315921	510567	TMEM209	1.58216	0.00945521	transmembrane protein 209 [Source:HGNC Symbol;Acc:21898] [ENSBTAT00000020713]
A_73_115448	615868	FN3KRP	1.58206	0.00901993	fructosamine 3 kinase related protein (FN3KRP), mRNA [NM_001076399]
A_73_105090	515964	RRN3	1.58173	0.0036173	RRN3 RNA polymerase I transcription factor homolog (S. cerevisiae) (RRN3), mRNA [NM_001192432]
A_73_110574	767848	SLC35B2	1.58173	0.010233	solute carrier family 35, member B2 (SLC35B2), mRNA [NM_001076965]
A_73_P485708	509426	RPS26	1.58162	0.0127889	clone IMAGE:7961520 40S ribosomal protein S26-2-like mRNA, complete cds. [AY911381]
A_73_P169742	539668	CUL4B	1.58151	0.0349771	PREDICTED: cullin 4B (CUL4B), mRNA [XM_588651]
A_73_120244	508172	FBXO11	1.58151	0.00664976	F-box protein 11 (FBXO11), mRNA [NM_001101894]
A_73_108944	513129	KIAA1217	1.58118	0.00991634	PREDICTED: KIAA1217 ortholog (KIAA1217), mRNA [XM_590767]
A_73_P044316	540660	CDC27	1.58107	0.0271049	cell division cycle 27 homolog (S. cerevisiae) (CDC27), mRNA [NM_001105428]
A_73_P051446	511798	FBXO9	1.58096	0.037548	F-box protein 9 (FBXO9), mRNA [NM_001034412]
A_73_103126	613626	MDP-1	1.58096	0.00204508	magnesium-dependent phosphatase 1 (MDP-1), transcript variant 2, mRNA [NM_001037486]
A_73_P041681	507345	VCP	1.58096	0.0267051	valosin containing protein (VCP), mRNA [NM_001034294]
A_73_108506	526766		1.58096	0.0424858
A_73_113799	533298	KIAA1715	1.58085	0.00846012	KIAA1715 (KIAA1715), mRNA [NM_001075989]
A_73_121289	618250	S100A14	1.58074	0.00643808	S100 calcium binding protein A14 (S100A14), mRNA [NM_001079634]
A_73_P096611	538938	SEC62	1.58074	0.0107777	SEC62 homolog (S. cerevisiae) (SEC62), mRNA [NM_001205604]
A_73_113588	614715	TMCO1	1.58074	0.00296131	transmembrane and coiled-coil domains 1 (TMCO1), mRNA [NM_001034766]
A_73_P047911	503552	CYP1A2	1.58063	0.0346537	cytochrome P450, family 1, subfamily a, polypeptide 2, mRNA (cDNA clone IMAGE:8025839), containing frame-shift errors. [BC114027]
A_73_104593	538691	HS3ST1	1.58063	0.0148582	heparan sulfate (glucosamine) 3-O-sulfotransferase 1 (HS3ST1), mRNA [NM_001076122]
A_73_112070	781811	HESX1	1.58052	0.020348	HESX homeobox 1 (HESX1), mRNA [NM_001191140]
A_73_P042126	518441	WDR53	1.58052	0.0132969	WD repeat domain 53 (WDR53), mRNA [NM_001075772]
A_73_P031691	781199	KIAA1383	1.58041	0.00862564	KIAA1383 ortholog (KIAA1383), mRNA [NM_001098148]
A_73_115172	505171	TFG	1.58041	0.0211102	TRK-fused gene (TFG), mRNA [NM_001192976]
A_73_114624	523911	TXNDC15	1.58041	0.0142775	thioredoxin domain containing 15 [Source:HGNC Symbol;Acc:20652] [ENSBTAT00000019620]
A_73_108157	517002	ACP5	1.5803	0.0302985	acid phosphatase 5, tartrate resistant (ACP5), mRNA [NM_001256558]
A_73_111795	511299	SETMAR	1.57997	0.0278818	SET domain and mariner transposase fusion gene (SETMAR), mRNA [NM_001075508]
A_73_114057	282524	SLC25A16	1.57997	0.0185189	solute carrier family 25 (mitochondrial carrier; Graves disease autoantigen), member 16 (SLC25A16), nuclear gene encoding mitochondrial protein, mRNA [NM_174672]
A_73_P338666	506530	SSR2	1.57997	0.00492084	signal sequence receptor, beta (translocon-associated protein beta) (SSR2), mRNA [NM_001015533]
A_73_P094871	507155	NOP58	1.57986	0.00850239	NOP58 ribonucleoprotein homolog (yeast) (NOP58), mRNA [NM_001192957]
A_73_107636	535727	SLC27A2	1.57975	0.0203087	solute carrier family 27 (fatty acid transporter), member 2 (SLC27A2), mRNA [NM_001192863]
A_73_P206287	513789	WWP1	1.57964	0.0116995	WW domain containing E3 ubiquitin protein ligase 1 (WWP1), mRNA [NM_001037463]
A_73_111502	506557	PBRM1	1.57954	0.0272638	PREDICTED: polybromo 1 (PBRM1), mRNA [XM_583018]
A_73_P326396	536745	GPKOW	1.57932	0.0165462	G patch domain and KOW motifs (GPKOW), mRNA [NM_001193252]
A_73_P130036	504761	KIAA1468	1.57932	0.0311121	KIAA1468 [Source:HGNC Symbol;Acc:29289] [ENSBTAT00000022164]
A_73_118845	614493	BNIPL	1.57921	0.0200398	BCL2/adenovirus E1B 19kD interacting protein like (BNIPL), mRNA [NM_001079621]
A_73_P044056	529699	ZC3H11A	1.57921	0.0120932	zinc finger CCCH-type containing 11A (ZC3H11A), mRNA [NM_001099947]
A_73_P216593	511189	EIF1AX	1.57877	0.0022044	eukaryotic translation initiation factor 1A, X-linked (EIF1AX), mRNA [NM_001025329]
A_73_P105431	781575	TOMM20	1.57866	0.0300047	translocase of outer mitochondrial membrane 20 homolog (yeast) (TOMM20), nuclear gene encoding mitochondrial protein, mRNA [NM_001099183]
A_73_115016	522791	RNF11	1.57855	0.047256	ring finger protein 11 (RNF11), mRNA [NM_001077953]
A_73_P103851	539911	SFRS18	1.57855	0.0298542	splicing factor, arginine/serine-rich 18 (SFRS18), mRNA [NM_001078097]
A_73_111747	514679	KIF20B	1.57833	0.0154177	kinesin family member 20B (KIF20B), mRNA [NM_001105258]
A_73_100464	282877	RPS28	1.57833	0.0203665	ribosomal protein S28 (RPS28), mRNA [NM_001025316]
A_73_P436836	540558	MBD1	1.578	0.0144797	methyl-CpG binding domain protein 1 (MBD1), mRNA [NM_001046481]
A_73_105018	282270	LEAP2	1.57778	0.0211392	liver expressed antimicrobial peptide 2 (LEAP2), mRNA [NM_174559]
A_73_P044176	513031	RPL30	1.57757	0.0137936	ribosomal protein L30 (RPL30), mRNA [NM_001034434]
A_73_P254961	538938	SEC62	1.57735	0.0315453	SEC62 homolog (S. cerevisiae) (SEC62), mRNA [NM_001205604]
A_73_P104101	511392	TGS1	1.57713	0.00308912	trimethylguanosine synthase 1 (TGS1), mRNA [NM_001205698]
A_73_P129726	513312	NACA	1.57669	0.0127612	nascent polypeptide-associated complex alpha subunit (NACA), mRNA [NM_001014916]
A_73_P045241	613854	PCMT1	1.57669	0.0134457	protein-L-isoaspartate (D-aspartate) O-methyltransferase (PCMT1), mRNA [NM_001079617]
A_73_P039271	508700	PIGK	1.57669	0.0328011	phosphatidylinositol glycan anchor biosynthesis, class K (PIGK), mRNA [NM_001077880]
A_73_P062336	506768	RPL35A	1.57669	0.025537	ribosomal protein L35a (RPL35A), mRNA [NM_001025321]
A_73_P105726	282011	PSIP1	1.57647	0.00928038	PC4 and SFRS1 interacting protein 1 (PSIP1), mRNA [NM_001206476]
A_73_P280946	509739	WRB	1.57636	0.0125311	tryptophan rich basic protein (WRB), mRNA [NM_001034359]
A_73_P050211	617930	ACCN1	1.57625	0.0170907	amiloride-sensitive cation channel 1, neuronal (ACCN1), mRNA [NM_001076484]
A_73_P038521	614069	ENY2	1.57625	0.0169896	enhancer of yellow 2 homolog (Drosophila) (ENY2), mRNA [NM_001034747]
A_73_113281	510569	IZUMO4	1.57604	0.0292322	IZUMO family member 4 (IZUMO4), mRNA [NM_001101928]
A_73_112304	617482	KBTBD4	1.57604	0.00638321	kelch repeat and BTB (POZ) domain containing 4 (KBTBD4), mRNA [NM_001076463]
A_73_P103301	408001	MAP1LC3B	1.57505	0.0217127	microtubule-associated protein 1 light chain 3 beta (MAP1LC3B), mRNA [NM_001001169]
A_73_P035441	515696	ATP5L	1.57451	0.0083125	ATP synthase, H+ transporting, mitochondrial Fo complex, subunit G (ATP5L), nuclear gene encoding mitochondrial protein, mRNA [NM_001024550]
A_73_P494708	787089		1.57451	0.00550544
A_73_P333246	326601	H3F3A	1.57429	0.0150389	H3 histone, family 3A (H3F3A), mRNA [NM_001014389]
A_73_104237	614074	TOMM7	1.57429	0.00248661	translocase of outer mitochondrial membrane 7 homolog (yeast) (TOMM7), nuclear gene encoding mitochondrial protein, mRNA [NM_001113306]
A_73_107984	404159	TXNDC17	1.57429	0.0328709	thioredoxin domain containing 17 (TXNDC17), mRNA [NM_001205821]
A_73_P045011	540640	IKBIP	1.57407	0.0427433	IKBKB interacting protein (IKBIP), mRNA [NM_001081736]
A_73_110429	509355	SYAP1	1.57396	0.016824	synapse associated protein 1 (SYAP1), mRNA [NM_001034348]
A_73_102951	515278	ELMOD2	1.57374	0.00964101	ELMO/CED-12 domain containing 2 (ELMOD2), mRNA [NM_001075705]
A_73_103173	534282	RNF145	1.57363	0.0255251	ring finger protein 145 (RNF145), mRNA [NM_001102168]
A_73_P290271	282053	RPS3A	1.57342	0.0130008	ribosomal protein S3A (RPS3A), mRNA [NM_001034038]
A_73_P393326	539955	LUC7L3	1.5732	0.00962097	LUC7-like 3 (S. cerevisiae) (LUC7L3), mRNA [NM_001034684]
A_73_P031426	515894	UFL1	1.5732	0.0167428	UFM1-specific ligase 1 (UFL1), mRNA [NM_001080276]
A_73_P085131	510708		1.57309	0.0106425
A_73_112465	507944	BCAS2	1.57298	0.0237578	breast carcinoma amplified sequence 2 (BCAS2), mRNA [NM_001015540]
A_73_P332331	513177	PTGR1	1.57298	0.036068	prostaglandin reductase 1 (PTGR1), mRNA [NM_001035281]
A_73_P035626	768317	RPL37	1.57287	0.00658212	ribosomal protein L37 (RPL37), mRNA [NM_001078132]
A_73_109523	533801	SNX14	1.57276	0.0161079	sorting nexin 14 (SNX14), mRNA [NM_001191536]
A_73_117123	527565	HACE1	1.57265	0.0193199	HECT domain and ankyrin repeat containing, E3 ubiquitin protein ligase 1 (HACE1), mRNA [NM_001192645]
A_73_P105951	510201	STRAP	1.57265	0.0114523	serine/threonine kinase receptor associated protein (STRAP), mRNA [NM_001015567]
A_73_P082511	521363	GCFC2	1.57254	0.0123064	GC-rich sequence DNA-binding factor 2 [Source:HGNC Symbol;Acc:1317] [ENSBTAT00000010591]
A_73_110060	613930	GNG10	1.57254	0.043232	guanine nucleotide binding protein (G protein), gamma 10 (GNG10), mRNA [NM_001114512]
A_73_107155	507912	RPA2	1.57243	0.0169705	replication protein A2, 32kDa (RPA2), mRNA [NM_001045984]
A_73_105377	505545	BSDC1	1.57233	0.0401456	BSD domain containing 1 (BSDC1), transcript variant 1, mRNA [NM_001035026]
A_73_P339481	326601	H3F3A	1.57233	0.0289474	H3 histone, family 3A (H3F3A), mRNA [NM_001014389]
A_73_P038906	539373	RPL14	1.57222	0.0218451	ribosomal protein L14 (RPL14), mRNA [NM_001034674]
A_73_P120576	617104	FAM162A	1.57211	0.0105365	family with sequence similarity 162, member A (FAM162A), mRNA [NM_001046592]
A_73_116764	317697	ITPR1	1.57211	0.0135213	inositol 1,4,5-trisphosphate receptor, type 1 (ITPR1), mRNA [NM_174841]
A_73_P117731	768033	OSTC	1.57211	0.0386323	oligosaccharyltransferase complex subunit (OSTC), mRNA [NM_001077092]
A_73_P350861	515595	RNF7	1.57211	0.0469345	ring finger protein 7 (RNF7), mRNA [NM_001075720]
A_73_P078281	531493	SNRPE	1.57211	0.0364105	small nuclear ribonucleoprotein polypeptide E (SNRPE), mRNA [NM_001083459]
A_73_P285451	282131	ACVR2B	1.572	0.00899042	activin A receptor, type IIB (ACVR2B), mRNA [NM_174495]
A_73_P324621	614716	AUH	1.572	0.0331689	AU RNA binding protein/enoyl-CoA hydratase (AUH), nuclear gene encoding mitochondrial protein, mRNA [NM_001105436]
A_73_P145231	505171	TFG	1.572	0.0243073	TRK-fused gene (TFG), mRNA [NM_001192976]
A_73_P333121	512635	TTC14	1.57189	0.0258523	tetratricopeptide repeat domain 14 (TTC14), mRNA [NM_001101960]
A_73_P058286	777773	ARL6IP1	1.57178	0.00790854	ADP-ribosylation factor-like 6 interacting protein 1 (ARL6IP1), mRNA [NM_001078157]
A_73_105606	528109	MPP5	1.57167	0.0184569	membrane protein, palmitoylated 5 (MAGUK p55 subfamily member 5) (MPP5), mRNA [NM_001205951]
A_73_109849	509717	CCNC	1.57145	0.0100682	cyclin C (CCNC), mRNA [NM_001034358]
A_73_P045341	613655	FBXO47	1.57124	0.0318275	F-box protein 47 (FBXO47), mRNA [NM_001083759]
A_73_121148	511913	HSPD1	1.57124	0.0191835	heat shock 60kDa protein 1 (chaperonin) (HSPD1), nuclear gene encoding mitochondrial protein, transcript variant 2, mRNA [NM_001166609]
A_73_100456	517621	CLHC1	1.57091	0.00113457	clathrin heavy chain linker domain containing 1 (CLHC1), mRNA [NM_001102042]
A_73_P111741	510858	SLX1A	1.5708	0.00433873	SLX1 structure-specific endonuclease subunit homolog A (S. cerevisiae) (SLX1A), mRNA [NM_001037456]
A_73_116518	616997	FAM136A	1.57069	0.0135047	family with sequence similarity 136, member A (FAM136A), mRNA [NM_001046588]
A_73_119837	520030	LAMB1	1.57069	0.0265294	laminin, beta 1 (LAMB1), mRNA [NM_001206519]
A_73_106226	533459	BTK	1.57058	0.0378868	Bruton agammaglobulinemia tyrosine kinase (BTK), mRNA [NM_001034589]
A_73_P167772	505359	PRRC2C	1.57058	0.0401966	proline-rich coiled-coil 2C (PRRC2C), mRNA [NM_001206655]
A_73_120605	614573	SLC16A7	1.57047	0.0163212	solute carrier family 16, member 7 (monocarboxylic acid transporter 2) (SLC16A7), mRNA [NM_001076336]
A_73_116137	512470	DHX29	1.57026	0.027719	DEAH (Asp-Glu-Ala-His) box polypeptide 29 (DHX29), mRNA [NM_001206134]
A_73_P124771	508319	SRI	1.57026	0.0390178	sorcin (SRI), mRNA [NM_001075350]
A_73_109926	540371	41704	1.57015	0.0436236	membrane-associated ring finger (C3HC4) 6 (MARCH6), mRNA [NM_001205812]
A_73_P050621	618131	TIMM8B	1.57015	0.0145237	translocase of inner mitochondrial membrane 8 homolog B (yeast) (TIMM8B), nuclear gene encoding mitochondrial protein, mRNA [NM_001037629]
A_73_P097266	326584	RPL21	1.57004	0.00986217	ribosomal protein L21 (RPL21), mRNA [NM_001191412]
A_73_P059811	516353	BAG4	1.56993	0.0128805	BCL2-associated athanogene 4 (BAG4), mRNA [NM_001110532]
A_73_P096641	532209	MECOM	1.56982	0.040089	MDS1 and EVI1 complex locus [Source:HGNC Symbol;Acc:3498] [ENSBTAT00000007717]
A_73_116141	532791	KEAP1	1.56971	0.0175578	kelch-like ECH-associated protein 1 (KEAP1), mRNA [NM_001101142]
A_73_P043891	613974	ZFAND2A	1.56971	0.00363398	zinc finger, AN1-type domain 2A (ZFAND2A), mRNA [NM_001083762]
A_73_P039176	512299	GNPNAT1	1.5696	0.0302836	glucosamine-phosphate N-acetyltransferase 1 (GNPNAT1), mRNA [NM_001075559]
A_73_116756	536435	SUMF1	1.56949	0.00624774	sulfatase modifying factor 1 (SUMF1), mRNA [NM_001076076]
A_73_P350766	506724	PDCD4	1.56917	0.0156312	programmed cell death 4 (neoplastic transformation inhibitor) (PDCD4), mRNA [NM_001083647]
A_73_112787	509946		1.56906	0.0128914
A_73_110020	535820	EIF2AK3	1.56895	0.0410193	eukaryotic translation initiation factor 2-alpha kinase 3 (EIF2AK3), mRNA [NM_001098086]
A_73_107894	533687	RHPN2	1.56884	0.034192	rhophilin, Rho GTPase binding protein 2 (RHPN2), mRNA [NM_001083470]
A_73_P289536	521829	YIPF5	1.56884	0.0381061	Yip1 domain family, member 5 (YIPF5), mRNA [NM_001034543]
A_73_P050701	511627	CCDC82	1.56862	0.0252888	coiled-coil domain containing 82 (CCDC82), mRNA [NM_001046094]
A_73_120154	767836	PNRC2	1.56862	0.0193746	proline-rich nuclear receptor coactivator 2 (PNRC2), mRNA [NM_001076957]
A_73_114725	535018	TARBP1	1.56852	0.00609487	TAR (HIV-1) RNA binding protein 1 [Source:HGNC Symbol;Acc:11568] [ENSBTAT00000005936]
A_73_P034926	510368	LRRFIP2	1.56841	0.0115844	leucine rich repeat (in FLII) interacting protein 2 (LRRFIP2), mRNA [NM_001038070]
A_73_P042571	508153	LOC508153	1.5683	0.0378859	myeloid-associated differentiation marker-like (LOC508153), mRNA [NM_001100322]
A_73_P123531	531606	SRXN1	1.5683	0.0318193	sulfiredoxin 1 (SRXN1), mRNA [NM_001205988]
A_73_P497448	541216	RWDD1	1.56819	0.0162354	RWD domain containing 1 (RWDD1), mRNA [NM_001034726]
A_73_P226957	530464	RPS24	1.56775	0.0093801	ribosomal protein S24 (RPS24), mRNA [NM_001025339]
A_73_P034441	511765	ECSCR	1.56765	0.0285281	endothelial cell-specific chemotaxis regulator (ECSCR), transcript variant 1, mRNA [NM_001244445]
A_73_102148	505547	PRPF39	1.56765	0.0110491	PRP39 pre-mRNA processing factor 39 homolog (S. cerevisiae) (PRPF39), mRNA [NM_001109789]
A_73_P284421	532836	AHCYL2	1.56754	0.036135	adenosylhomocysteinase-like 2 (AHCYL2), mRNA [NM_001101143]
A_73_P043936	768034	IMMP2L	1.56754	0.0363677	IMP2 inner mitochondrial membrane peptidase-like (S. cerevisiae) (IMMP2L), nuclear gene encoding mitochondrial protein, mRNA [NM_001077093]
A_73_P049906	280759	DBT	1.56721	0.0208825	dihydrolipoamide branched chain transacylase E2 (DBT), nuclear gene encoding mitochondrial protein, mRNA [NM_173905]
A_73_P070071	613349	DYNLT3	1.56721	0.0152099	dynein, light chain, Tctex-type 3 (DYNLT3), mRNA [NM_001101220]
A_73_118844	534317	MRPL47	1.56721	0.0197305	mitochondrial ribosomal protein L47 (MRPL47), nuclear gene encoding mitochondrial protein, mRNA [NM_001076901]
A_73_P042686	404189	NME1	1.56721	0.0357304	non-metastatic cells 1, protein (NM23A) expressed in (NME1), transcript variant 1, mRNA [NM_205818]
A_73_P039066	444860	ST3GAL6	1.56721	0.0160421	mRNA for sialyltransferase ST3Gal-VI (siat10 gene). [AJ748843]
A_73_P106431	522919	GNPDA1	1.56699	0.0181709	glucosamine-6-phosphate deaminase 1 (GNPDA1), mRNA [NM_001080287]
A_73_P050996	664650	ASCL2	1.56689	0.000879449	achaete-scute complex homolog 2 (Drosophila) (ASCL2), mRNA [NM_001040607]
A_73_P095416	784533	LOC784533	1.56689	0.000879449	Uncharacterized protein [Source:UniProtKB/TrEMBL;Acc:E1BA88] [ENSBTAT00000053693]
A_73_107483	514141	OGFOD1	1.56689	0.0304237	2-oxoglutarate and iron-dependent oxygenase domain containing 1 (OGFOD1), mRNA [NM_001166613]
A_73_114342	614033	CHCHD2	1.56678	0.02427	coiled-coil-helix-coiled-coil-helix domain containing 2 (CHCHD2), nuclear gene encoding mitochondrial protein, mRNA [NM_001034746]
A_73_P030687	614238	DENR	1.56667	0.0418696	density-regulated protein (DENR), mRNA [NM_001046528]
A_73_100399	616212	FBXL2	1.56667	0.0339839	F-box and leucine-rich repeat protein 2 (FBXL2), mRNA [NM_001099153]
A_73_P250691	513789	WWP1	1.56667	0.0329763	WW domain containing E3 ubiquitin protein ligase 1 (WWP1), mRNA [NM_001037463]
A_73_P115666	535264	XPOT	1.56656	0.0427877	exportin, tRNA (nuclear export receptor for tRNAs) (XPOT), mRNA [NM_001206076]
A_73_114044	506728	ZDHHC3	1.56656	0.0035332	zinc finger, DHHC-type containing 3 (ZDHHC3), mRNA [NM_001075278]
A_73_117441	783110	LYRM5	1.56645	0.0172449	LYR motif containing 5 (LYRM5), mRNA [NM_001114860]
A_73_115514	513520	ATP6AP2	1.56623	0.0108104	ATPase, H+ transporting, lysosomal accessory protein 2 (ATP6AP2), mRNA [NM_001098022]
A_73_P072216	100140945	CASP9	1.56623	0.00578995	caspase 9, apoptosis-related cysteine peptidase (CASP9), mRNA [NM_001205504]
A_73_117046	515461	TMEM66	1.56623	0.00837819	transmembrane protein 66 (TMEM66), mRNA [NM_001076856]
A_73_P044936	519269	RRAS2	1.56602	0.0190527	related RAS viral (r-ras) oncogene homolog 2 (RRAS2), mRNA [NM_001099010]
A_73_109721	538915	WDR43	1.56602	0.010403	WD repeat domain 43 (WDR43), mRNA [NM_001205598]
A_73_P267776	508133	SDC4	1.56591	0.00912982	Syndecan [Source:UniProtKB/TrEMBL;Acc:E1BKS1] [ENSBTAT00000020125]
A_73_109407	510949	ADSL	1.5658	0.00566579	adenylosuccinate lyase (ADSL), mRNA [NM_001102377]
A_73_110537	528315	SH3RF1	1.56569	0.00279837	SH3 domain containing ring finger 1 (SH3RF1), mRNA [NM_001098065]
A_73_102465	281729	SMC3	1.56569	0.0238814	structural maintenance of chromosomes protein 3 [Source:RefSeq peptide;Acc:NP_776720] [ENSBTAT00000046231]
A_73_105633	327700	FABP1	1.56547	0.0116433	fatty acid binding protein 1, liver (FABP1), mRNA [NM_175817]
A_73_P370681	539076	GGNBP2	1.56526	0.0111999	gametogenetin binding protein 2 (GGNBP2), mRNA [NM_001206122]
A_73_111585	538310	EP400	1.56515	0.0138162	E1A binding protein p400 (EP400), mRNA [NM_001206859]
A_73_108254	514147	PWP1	1.56515	0.00793377	PWP1 homolog (S. cerevisiae) (PWP1), mRNA [NM_001046166]
A_73_118666	512490	STXBP3	1.56493	0.0351136	syntaxin binding protein 3 (STXBP3), mRNA [NM_001083415]
A_73_P114626	541264	ZNF292	1.56482	0.0285623	zinc finger protein 292 (ZNF292), mRNA [NM_001192850]
A_73_114747	514807	HABP4	1.5645	0.00810409	hyaluronan binding protein 4 (HABP4), mRNA [NM_001081523]
A_73_P410801	507091	MPHOSPH8	1.5645	0.00471296	M-phase phosphoprotein 8 [Source:HGNC Symbol;Acc:29810] [ENSBTAT00000061268]
A_73_112313	504785	RABEP1	1.56439	0.0111168	rabaptin, RAB GTPase binding effector protein 1 (RABEP1), mRNA [NM_001193161]
A_73_P062841	532724	ALDH5A1	1.56428	0.0190149	aldehyde dehydrogenase 5 family, member A1 (ALDH5A1), nuclear gene encoding mitochondrial protein, mRNA [NM_001192735]
A_73_P030881	525136	POC1B	1.56417	0.0417717	POC1 centriolar protein homolog B (Chlamydomonas) (POC1B), mRNA [NM_001099031]
A_73_P187927	533609	ACOT11	1.56406	0.00933263	acyl-CoA thioesterase 11 (ACOT11), mRNA [NM_001103275]
A_73_106145	534247		1.56396	0.048136	holocarboxylase synthetase (biotin-(proprionyl-CoA-carboxylase (ATP-hydrolysing)) ligase) [Source:HGNC Symbol;Acc:4976] [ENSBTAT00000057284]
A_73_P050541	531493	SNRPE	1.56385	0.00993413	small nuclear ribonucleoprotein polypeptide E (SNRPE), mRNA [NM_001083459]
A_73_118006	618580	TMED9	1.5632	0.0180465	transmembrane emp24 protein transport domain containing 9 (TMED9), mRNA [NM_001034812]
A_73_114194	511826	HUWE1	1.56298	0.0138486	HECT, UBA and WWE domain containing 1 (HUWE1), mRNA [NM_001110004]
A_73_119406	326580	VAPB	1.56298	0.0120709	VAMP (vesicle-associated membrane protein)-associated protein B and C (VAPB), mRNA [NM_001082423]
A_73_P032786	613336	CCT4	1.56287	0.0281663	chaperonin containing TCP1, subunit 4 (delta) (CCT4), mRNA [NM_001038194]
A_73_P346171	617269	ASB8	1.56276	0.0284579	ankyrin repeat and SOCS box containing 8 (ASB8), mRNA [NM_001076452]
A_73_P045641	510267	TMPO	1.56276	0.0449225	thymopoietin (TMPO), mRNA [NM_001098005]
A_73_113572	616425	SUPT4H1	1.56266	0.0132658	suppressor of Ty 4 homolog 1 (S. cerevisiae) (SUPT4H1), mRNA [NM_001034792]
A_73_P104961	539092	OXR1	1.56233	0.0123628	oxidation resistance 1 (OXR1), mRNA [NM_001076148]
A_73_P038856	540643	LMNB1	1.56222	0.0234424	lamin B1 (LMNB1), mRNA [NM_001103295]
A_73_P049791	514595	LETMD1	1.56211	0.0129657	LETM1 domain containing 1 (LETMD1), nuclear gene encoding mitochondrial protein, mRNA [NM_001083430]
A_73_110768	512761	CRLS1	1.56201	0.036204	cardiolipin synthase 1 (CRLS1), mRNA [NM_001098951]
A_73_P066931	534655	SIAH1	1.56201	0.0153876	seven in absentia homolog 1 (Drosophila) (SIAH1), mRNA [NM_001193193]
A_73_P305307	539753	BTF3L4	1.5619	0.0380811	basic transcription factor 3-like 4 (BTF3L4), mRNA [NM_001098106]
A_73_111089	540225	COX7A2L	1.56179	0.0389686	cytochrome c oxidase subunit VIIa polypeptide 2 like (COX7A2L), nuclear gene encoding mitochondrial protein, mRNA [NM_001034695]
A_73_P511838	535869	RNF128	1.56157	0.0222047	ring finger protein 128, E3 ubiquitin protein ligase (RNF128), mRNA [NM_001076071]
A_73_101724	529109	MED14	1.56146	0.0109701	mediator complex subunit 14 (MED14), mRNA [NM_001207031]
A_73_115818	539315	PCF11	1.56114	0.0209785	PCF11, cleavage and polyadenylation factor subunit, homolog (S. cerevisiae) [Source:HGNC Symbol;Acc:30097] [ENSBTAT00000020320]
A_73_120860	534279	RPL31	1.56082	0.00988833	ribosomal protein L31 (RPL31), mRNA [NM_001025341]
A_73_P163387	100138230	C21H15orf63	1.56071	0.0178451	chromosome 21 open reading frame, human C15orf63 (C21H15orf63), mRNA [NM_001206386]
A_73_P051991	539595	APOF	1.56049	0.030924	apolipoprotein F (APOF), mRNA [NM_001128502]
A_73_106503	525750	TTC32	1.56049	0.0369552	tetratricopeptide repeat domain 32 (TTC32), mRNA [NM_001206132]
A_73_117464	510456	C8H9orf95	1.56038	0.0223424	PREDICTED: chromosome 8 open reading frame, human C9orf95, transcript variant 2 (C8H9orf95), mRNA [XM_587597]
A_73_P078946	514906	DENND4A	1.56038	0.0392445	DENN/MADD domain containing 4A (DENND4A), mRNA [NM_001205525]
A_73_P046516	506291	MFF	1.56038	0.0108363	mitochondrial fission factor (MFF), nuclear gene encoding mitochondrial protein, mRNA [NM_001034267]
A_73_P324436	538742	MIER1	1.56038	0.00121057	mesoderm induction early response 1 homolog (Xenopus laevis) (MIER1), mRNA [NM_001076913]
A_73_P036171	538800	GNPAT	1.56027	0.0175253	glyceronephosphate O-acyltransferase (GNPAT), mRNA [NM_001103286]
A_73_109976	615718	FKBP14	1.56017	0.0301772	FK506 binding protein 14, 22 kDa (FKBP14), mRNA [NM_001076391]
A_73_105296	280981	PLIN2	1.56006	0.0271172	perilipin 2 (PLIN2), mRNA [NM_173980]
A_73_117647	515610	ACTA2	1.55984	0.0485239	actin, alpha 2, smooth muscle, aorta (ACTA2), mRNA [NM_001034502]
A_73_P088631	518880	RBX1	1.55984	0.00872741	ring-box 1, E3 ubiquitin protein ligase (RBX1), mRNA [NM_001046241]
A_73_113958	508158	AHCY	1.55973	0.0283047	adenosylhomocysteinase (AHCY), mRNA [NM_001034315]
A_73_101112	523962	MAP3K1	1.55963	0.0346875	mitogen-activated protein kinase kinase kinase 1 (MAP3K1), mRNA [NM_001205906]
A_73_P084501	768327	RPL36	1.55963	0.00928434	ribosomal protein L36 (RPL36), mRNA [NM_001078139]
A_73_110521	540248		1.55952	0.00944384	mothers against decapentaplegic homolog 4 [Source:RefSeq peptide;Acc:NP_001069677] [ENSBTAT00000009081]
A_73_114644	783336	WDR82	1.55909	0.024005	WD repeat domain 82 (WDR82), mRNA [NM_001105459]
A_73_P501968	515321	BDH2	1.55898	0.033317	3-hydroxybutyrate dehydrogenase, type 2 (BDH2), mRNA [NM_001034488]
A_73_P047831	517743	NOL11	1.55898	0.0116218	nucleolar protein 11 (NOL11), mRNA [NM_001034525]
A_73_P270501	281942	CALCOCO2	1.55887	0.0195662	calcium binding and coiled-coil domain 2 (CALCOCO2), mRNA [NM_174400]
A_73_P277176	508767	CPO	1.55887	0.0464573	carboxypeptidase O (CPO), mRNA [NM_001075372]
A_73_P040891	522248	DONSON	1.55887	4.21341e-06	downstream neighbor of SON (DONSON), mRNA [NM_001083445]
A_73_112018	539672	ASNSD1	1.55876	0.00952396	asparagine synthetase domain containing 1 (ASNSD1), mRNA [NM_001034680]
A_73_P099941	619131		1.55876	0.01502
A_73_107666	282646	HSP90B1	1.55833	0.0219123	heat shock protein 90kDa beta (Grp94), member 1 (HSP90B1), mRNA [NM_174700]
A_73_116538	613674	VMA21	1.55833	0.0398946	VMA21 vacuolar H+-ATPase homolog (S. cerevisiae) (VMA21), mRNA [NM_001081616]
A_73_121169	614849	LAMTOR1	1.55822	0.00659834	late endosomal/lysosomal adaptor, MAPK and MTOR activator 1 (LAMTOR1), mRNA [NM_001034769]
A_73_104842	100847194	LOC100847194	1.55822	0.0461357	PREDICTED: uncharacterized LOC100847194 (LOC100847194), miscRNA [XR_139442]
A_73_107077	513188	TMEM27	1.55822	0.0224483	transmembrane protein 27 (TMEM27), mRNA [NM_001075603]
A_73_P167523	526682		1.55822	0.0306286
A_73_107929	782793	PRKD2	1.55811	0.00535346	protein kinase D2 [Source:HGNC Symbol;Acc:17293] [ENSBTAT00000020721]
A_73_110914	615191	PTPLA	1.55801	0.016618	protein tyrosine phosphatase-like (proline instead of catalytic arginine), member A [Source:HGNC Symbol;Acc:9639] [ENSBTAT00000046976]
A_73_108617	513463	TAGLN	1.55801	0.0166937	transgelin (TAGLN), mRNA [NM_001046149]
A_73_P040001	535589	TAX1BP1	1.55801	0.0498185	Tax1 (human T-cell leukemia virus type I) binding protein 1 (TAX1BP1), mRNA [NM_001046409]
A_73_P305601	535482	C1H21orf59	1.5579	0.00659711	chromosome 1 open reading frame, human C21orf59 (C1H21orf59), mRNA [NM_001046407]
A_73_105922	444990	EIF5A	1.5579	0.0129225	eukaryotic translation initiation factor 5A (EIF5A), mRNA [NM_001003658]
A_73_P268606	510568	XPO1	1.55757	0.0128953	exportin 1 (CRM1 homolog, yeast) (XPO1), mRNA [NM_001192261]
A_73_P037966	534582	NFE2L1	1.55725	0.0177856	nuclear factor (erythroid-derived 2)-like 1 (NFE2L1), mRNA [NM_001102515]
A_73_114196	512041	EBNA1BP2	1.55682	0.00214374	EBNA1 binding protein 2 (EBNA1BP2), mRNA [NM_001034417]
A_73_100853	540411	MAPK1IP1L	1.55682	0.0116617	mitogen-activated protein kinase 1 interacting protein 1-like (MAPK1IP1L), mRNA [NM_001014963]
A_73_P087261	505603	RPL34	1.55649	0.025577	ribosomal protein L34 (RPL34), mRNA [NM_001206221]
A_73_120018	505302	DUSP12	1.55639	0.0106549	dual specificity phosphatase 12 [Source:HGNC Symbol;Acc:3067] [ENSBTAT00000028997]
A_73_P267971	505225	ADD3	1.55606	0.0118294	adducin 3 (gamma) (ADD3), mRNA [NM_001075194]
A_73_P039161	767922	DRAM2	1.55606	0.0384792	DNA-damage regulated autophagy modulator 2 (DRAM2), mRNA [NM_001076996]
A_73_P088966	510567	TMEM209	1.55606	0.0315107	transmembrane protein 209 [Source:HGNC Symbol;Acc:21898] [ENSBTAT00000020713]
A_73_101269	539767	RASSF5	1.55531	0.00245619	Ras association (RalGDS/AF-6) domain family member 5 (RASSF5), mRNA [NM_001113760]
A_73_106052	100125942	C11H2orf28	1.55498	0.0086582	chromosome 11 open reading frame, human C2orf28 (C11H2orf28), mRNA [NM_001105505]
A_73_P255421	525916	BTBD1	1.55488	0.0197687	BTB (POZ) domain containing 1 (BTBD1), mRNA [NM_001098060]
A_73_110061	515216	AP2A2	1.55466	0.0235738	adaptor-related protein complex 2, alpha 2 subunit (AP2A2), mRNA [NM_001075702]
A_73_P044541	615660	COX20	1.55466	0.0244191	COX20 Cox2 chaperone homolog (S. cerevisiae) (COX20), mRNA [NM_001040585]
A_73_112427	614870	POP4	1.55455	0.0182897	processing of precursor 4, ribonuclease P/MRP subunit (S. cerevisiae) (POP4), transcript variant 2, mRNA [NM_001034770]
A_73_P087451	506980	PGM2	1.55445	0.0227155	PGM2 proteinUncharacterized protein [Source:UniProtKB/TrEMBL;Acc:A6QQ11] [ENSBTAT00000007589]
A_73_P269161	504288	AKAP13	1.55423	0.0231173	Rep: PREDICTED: A-kinase anchor protein 13 isoform 11 - Pan troglodytes, partial (5%) [TC434830]
A_73_P087346	615638	RPS27	1.55423	0.0176396	ribosomal protein S27 (RPS27), transcript variant 2, non-coding RNA [NR_024613]
A_73_P074361	506768	RPL35A	1.55401	0.018274	ribosomal protein L35a (RPL35A), mRNA [NM_001025321]
A_73_116931	781892		1.55401	0.0323298
A_73_115045	510684	PPIP5K1	1.55369	0.0139336	diphosphoinositol pentakisphosphate kinase 1 (PPIP5K1), mRNA [NM_001105354]
A_73_P305361	615128	TMEM39A	1.55369	0.0291583	transmembrane protein 39A (TMEM39A), mRNA [NM_001076360]
A_73_120858	515290	HNRNPM	1.55348	0.0214616	heterogeneous nuclear ribonucleoprotein M (HNRNPM), mRNA [NM_001191223]
A_73_P474348	282132	ADAM10	1.55337	0.00877857	ADAM metallopeptidase domain 10, mRNA (cDNA clone MGC:151607 IMAGE:8315157), complete cds. [BC153863]
A_73_100185	445364	IFT20	1.55337	0.0247638	intraflagellar transport 20 homolog (Chlamydomonas) (IFT20), mRNA [NM_001013603]
A_73_P403861	538184	POLR2B	1.55337	0.0343938	polymerase (RNA) II (DNA directed) polypeptide B, 140kDa (POLR2B), mRNA [NM_001099082]
A_73_P044376	512206	CDKN2AIPNL	1.55315	0.0288501	Hw_liver_60_050822_D03 CF-24-HW liver cDNA library cDNA, mRNA sequence [DV790586]
A_73_P117576	281961	OSTF1	1.55294	0.0103049	osteoclast stimulating factor 1 (OSTF1), mRNA [NM_174409]
A_73_P418641	781044	RHOU	1.55283	0.0265594	ras homolog gene family, member U (RHOU), mRNA [NM_001098147]
A_73_P458441	515773	CYB5R3	1.55272	0.00794001	cytochrome b5 reductase 3 (CYB5R3), mRNA [NM_001103250]
A_73_118473	326579	BZW2	1.55251	0.043069	basic leucine zipper and W2 domains 2 (BZW2), mRNA [NM_001104961]
A_73_P031461	505355	ECI2	1.55229	0.021657	enoyl-CoA delta isomerase 2 (ECI2), mRNA [NM_001034242]
A_73_P038691	780806	ADORA3	1.55208	0.0136085	adenosine A3 receptor (ADORA3), transcript variant 1, mRNA [NM_001104611]
A_73_P055741	540361	NKAP	1.55208	0.0097704	NFKB activating protein (NKAP), mRNA [NM_001205809]
A_73_P076151	505831	CCDC34	1.55197	0.000677656	coiled-coil domain containing 34 [Source:HGNC Symbol;Acc:25079] [ENSBTAT00000028456]
A_73_P111326	526844	DOLK	1.55186	0.0298681	dolichol kinase (DOLK), mRNA [NM_001035365]
A_73_100190	615724	FRA10AC1	1.55165	0.00523921	fragile site, folic acid type, rare, fra(10)(q23.3) or fra(10)(q24.2) candidate 1 (FRA10AC1), mRNA [NM_001076392]
A_73_113489	783681	JAG1	1.55165	0.00855304	jagged 1 (JAG1), mRNA [NM_001191178]
A_73_P035996	100270684	C15H11orf96	1.55154	0.0212222	chromosome 15 open reading frame, human C11orf96 (C15H11orf96), mRNA [NM_001145035]
A_73_P060191	535065	CUTC	1.55154	0.00908509	cutC copper transporter homolog (E. coli) (CUTC), mRNA [NM_001206896]
A_73_P050186	504870	ACOT13	1.55143	0.0052293	acyl-CoA thioesterase 13 (ACOT13), mRNA [NM_001101845]
A_73_106798	509832	GDI2	1.55143	0.0176543	GDP dissociation inhibitor 2 (GDI2), mRNA [NM_001033762]
A_73_P103016	534279	RPL31	1.55111	0.0124371	ribosomal protein L31 (RPL31), mRNA [NM_001025341]
A_73_P032651	618041	APOC4	1.55089	0.00579229	apolipoprotein C-IV (APOC4), mRNA [NM_001034807]
A_73_120725	511918	ARF5	1.55089	0.0169098	ADP-ribosylation factor 5 (ARF5), mRNA [NM_001083671]
A_73_100696	533227	HEBP1	1.55089	0.0169623	heme binding protein 1 (HEBP1), mRNA [NM_001075985]
A_73_P066441	513813	TMC8	1.55079	0.00575851	transmembrane channel-like 8 [Source:HGNC Symbol;Acc:20474] [ENSBTAT00000025384]
A_73_P046011	506149	C5H22orf32	1.55068	0.0264108	chromosome 5 open reading frame, human C22orf32 (C5H22orf32), mRNA [NM_001045937]
A_73_111559	281445	RCN1	1.55057	0.0487836	reticulocalbin 1, EF-hand calcium binding domain (RCN1), mRNA [NM_001103221]
A_73_P036951	767908	RPL39	1.55057	0.0170141	ribosomal protein L39, mRNA (cDNA clone MGC:179345 IMAGE:8459215), complete cds. [BC151476]
A_73_P473273	617172	PPAP2A	1.55046	0.0104483	phosphatidic acid phosphatase type 2A (PPAP2A), mRNA [NM_001080329]
A_73_P278416	538442	MORF4L2	1.55036	0.0451685	mortality factor 4 like 2 (MORF4L2), mRNA [NM_001099084]
A_73_117184	535494	PPIC	1.55036	0.0168123	peptidylprolyl isomerase C (cyclophilin C) (PPIC), mRNA [NM_001076910]
A_73_109833	516919	PSMB2	1.55036	0.0181741	proteasome (prosome, macropain) subunit, beta type, 2 (PSMB2), mRNA [NM_001015615]
A_73_P068826	282053	RPS3A	1.55036	0.0142791	ribosomal protein S3A (RPS3A), mRNA [NM_001034038]
A_73_106265	616181	UPF3B	1.55036	0.019595	UPF3 regulator of nonsense transcripts homolog B (yeast) (UPF3B), mRNA [NM_001076411]
A_73_104306	515895	C27H8orf40	1.55025	0.0379962	chromosome 27 open reading frame, human C8orf40 (C27H8orf40), transcript variant 1, mRNA [NM_001098040]
A_73_P045676	513428	PPIH	1.55014	0.02309	peptidylprolyl isomerase H (cyclophilin H) (PPIH), mRNA [NM_001075618]
A_73_P099666	404140	RPS8	1.54982	0.00740317	ribosomal protein S8 (RPS8), mRNA [NM_001025317]
A_73_105236	539247	APH1A	1.54971	0.0110348	anterior pharynx defective 1 homolog A (C. elegans) (APH1A), mRNA [NM_001034670]
A_73_100400	510156	CYP4V2	1.5495	0.0436838	cytochrome P450, family 4, subfamily V, polypeptide 2 (CYP4V2), mRNA [NM_001034373]
A_73_103544	533245	EXOSC3	1.54939	0.0213182	exosome component 3 (EXOSC3), mRNA [NM_001035397]
A_73_P097526	286790	RPL10	1.54939	0.0176153	ribosomal protein L10 (RPL10), mRNA [NM_174760]
A_73_P452541	280760	DCN	1.54917	0.0168518	decorin (DCN), mRNA [NM_173906]
A_73_P283191	504355	RPRD1A	1.54917	0.014323	regulation of nuclear pre-mRNA domain containing 1A (RPRD1A), mRNA [NM_001075156]
A_73_P265646	281630	APEX1	1.54907	0.0429954	APEX nuclease (multifunctional DNA repair enzyme) 1 (APEX1), mRNA [NM_176609]
A_73_120889	533784	CCT5	1.54896	0.0371831	chaperonin containing TCP1, subunit 5 (epsilon) (CCT5), mRNA [NM_001034595]
A_73_P078546	767908	RPL39	1.54885	0.0218655	ribosomal protein L39, mRNA (cDNA clone MGC:179345 IMAGE:8459215), complete cds. [BC151476]
A_73_P034941	516073	THEM6	1.54885	0.0033172	thioesterase superfamily member 6 (THEM6), mRNA [NM_001099375]
A_73_108853	507365	NET1	1.54832	0.0258333	neuroepithelial cell transforming 1 (NET1), mRNA [NM_001034296]
A_73_P043101	513214	SNX27	1.54821	0.0308965	sorting nexin family member 27 (SNX27), mRNA [NM_001098956]
A_73_104568	281509	SVIL	1.54821	0.0208113	supervillin (SVIL), mRNA [NM_174190]
A_73_P168812	529062	ANKRD28	1.5481	0.0340191	ankyrin repeat domain 28 (ANKRD28), mRNA [NM_001205960]
A_73_P065966	531493	SNRPE	1.54789	0.0151272	small nuclear ribonucleoprotein polypeptide E (SNRPE), mRNA [NM_001083459]
A_73_P313756	510494	ST13	1.54789	0.0213588	suppression of tumorigenicity 13 (colon carcinoma) (Hsp70 interacting protein) (ST13), mRNA [NM_001101926]
A_73_P160782	508527	BOD1L	1.54767	0.035422	biorientation of chromosomes in cell division 1-like (BOD1L), mRNA [NM_001192190]
A_73_P046501	616237	CHCHD7	1.54767	0.00215856	coiled-coil-helix-coiled-coil-helix domain containing 7 (CHCHD7), mRNA [NM_001130759]
A_73_P037691	780856	YPEL5	1.54756	0.018631	yippee-like 5 (Drosophila) (YPEL5), mRNA [NM_001079793]
A_73_109614	540179	GPC4	1.54703	0.00838701	glypican 4 (GPC4), mRNA [NM_001205784]
A_73_113308	359718	RTN4	1.54703	0.0313487	reticulon 4 (RTN4), transcript variant 2, mRNA [NM_001113221]
A_73_P400366	532597	WAC	1.54703	0.00495761	WW domain containing adaptor with coiled-coil [Source:HGNC Symbol;Acc:17327] [ENSBTAT00000024313]
A_73_P113946	617917	AKR1C3	1.54681	0.0406637	aldo-keto reductase family 1, member C3 (3-alpha hydroxysteroid dehydrogenase, type II) (AKR1C3), mRNA [NM_001038584]
A_73_105656	617419	SCD5	1.54681	0.041531	stearoyl-CoA desaturase 5 (SCD5), mRNA [NM_001076945]
A_73_111309	507188	GLB1	1.5466	0.0158707	beta-galactosidase precursor [Source:RefSeq peptide;Acc:NP_001030215] [ENSBTAT00000020296]
A_73_P051636	515039	CCDC88C	1.54639	0.0298086	coiled-coil domain containing 88C (CCDC88C), mRNA [NM_001102017]
A_73_109997	518622	CSE1L	1.54639	0.0142133	CSE1 chromosome segregation 1-like (yeast) (CSE1L), mRNA [NM_001014933]
A_73_P092656	514870	WDR3	1.54639	0.0140676	WD repeat domain 3 (WDR3), mRNA [NM_001192388]
A_73_109358	100138102	PDPK1	1.54596	0.0437563	3-phosphoinositide dependent protein kinase-1 [Source:HGNC Symbol;Acc:8816] [ENSBTAT00000039221]
A_73_P054606	100607974	MNF1	1.54574	0.0222974	mitochondrial nucleoid factor 1 (MNF1), nuclear gene encoding mitochondrial protein, mRNA [NM_001206614]
A_73_P086731	506175	NAA35	1.54564	0.0136213	N(alpha)-acetyltransferase 35, NatC auxiliary subunit (NAA35), mRNA [NM_001193111]
A_73_P262906	534319	NID1	1.54564	0.00776581	nidogen 1 (NID1), mRNA [NM_001101155]
A_73_P048416	539911	SFRS18	1.54553	0.00696151	splicing factor, arginine/serine-rich 18 (SFRS18), mRNA [NM_001078097]
A_73_P106841	539047	CYP26A1	1.54542	0.0457588	cytochrome P450, family 26, subfamily A, polypeptide 1 (CYP26A1), transcript variant 2, mRNA [NM_001168662]
A_73_P041756	535465	IFI27L2	1.54521	0.0337585	interferon, alpha-inducible protein 27-like 2 (IFI27L2), mRNA [NM_001076061]
A_73_P042156	527312	NSMCE4A	1.54499	0.0280956	non-SMC element 4 homolog A (S. cerevisiae) (NSMCE4A), mRNA [NM_001038678]
A_73_P091266	282472	SLCO1A2	1.54499	0.00700094	solute carrier organic anion transporter family, member 1A2 (SLCO1A2), mRNA [NM_174654]
A_73_P034361	613818	TBPL1	1.54478	0.0152292	TATA box-binding protein-like protein 1 [Source:UniProtKB/Swiss-Prot;Acc:Q32LB1] [ENSBTAT00000049877]
A_73_P349126	510304		1.54456	0.00309064	nuclear factor related to kappaB binding protein [Source:HGNC Symbol;Acc:7802] [ENSBTAT00000061387]
A_73_113795	509181	JKAMP	1.54456	0.0486467	JNK1/MAPK8-associated membrane protein (JKAMP), mRNA [NM_001080247]
A_73_P061351	767958	C29H11orf10	1.54446	0.0114599	chromosome 29 open reading frame, human C11orf10 (C29H11orf10), mRNA [NM_001195063]
A_73_P111721	614849	LAMTOR1	1.54446	0.00320329	late endosomal/lysosomal adaptor, MAPK and MTOR activator 1 (LAMTOR1), mRNA [NM_001034769]
A_73_P063891	783146	LOC783146	1.54435	0.0338061	Uncharacterized protein [Source:UniProtKB/TrEMBL;Acc:F1MQJ8] [ENSBTAT00000043791]
A_73_P039376	497024	NFE2L2	1.54435	0.00604337	nuclear factor (erythroid-derived 2)-like 2 (NFE2L2), mRNA [NM_001011678]
A_73_105371	513107	STYXL1	1.54435	0.0163523	serine/threonine/tyrosine interacting-like 1 (STYXL1), mRNA [NM_001101968]
A_73_P363486	404053	TUBA1A	1.54435	0.012415	tubulin, alpha 1a (TUBA1A), mRNA [NM_001166505]
A_73_P047986	526052	TPP2	1.54403	0.0429506	tripeptidyl peptidase II (TPP2), mRNA [NM_001099034]
A_73_P042231	617078	TRIM37	1.54403	0.0396924	tripartite motif containing 37 (TRIM37), mRNA [NM_001110182]
A_73_P340116	614538	DAD1	1.54382	0.0318414	defender against cell death 1 (DAD1), mRNA [NM_001034761]
A_73_102599	512840	POU2F1	1.54382	0.0132664	POU class 2 homeobox 1 (POU2F1), mRNA [NM_001075582]
A_73_P037351	615638	RPS27	1.54382	0.0325434	ribosomal protein S27 (RPS27), transcript variant 2, non-coding RNA [NR_024613]
A_73_P084391	528165	TIMM44	1.54371	0.0275803	translocase of inner mitochondrial membrane 44 homolog (yeast) (TIMM44), nuclear gene encoding mitochondrial protein, mRNA [NM_001192654]
A_73_114690	618055	B3GNT1	1.5436	0.0272753	UDP-GlcNAc:betaGal beta-1,3-N-acetylglucosaminyltransferase 1 (B3GNT1), mRNA [NM_001034808]
A_73_P031866	614553	SNRPC	1.5436	0.0211657	small nuclear ribonucleoprotein polypeptide C (SNRPC), mRNA [NM_001076334]
A_73_P050271	614807	C3H1orf54	1.54339	0.00582815	chromosome 3 open reading frame, human C1orf54 (C3H1orf54), mRNA [NM_001076346]
A_73_116079	616926	ESAM	1.54307	0.0153481	endothelial cell adhesion molecule (ESAM), mRNA [NM_001078066]
A_73_P443696	514473	ATRX	1.54296	0.0370075	alpha thalassemia/mental retardation syndrome X-linked [Source:HGNC Symbol;Acc:886] [ENSBTAT00000061308]
A_73_105494	539087	C7H19orf66	1.54275	0.00125704	chromosome 7 open reading frame, human C19orf66 (C7H19orf66), mRNA [NM_001038181]
A_73_100287	510250	THOC7	1.54264	0.0386421	THO complex 7 homolog (Drosophila) (THOC7), mRNA [NM_001040514]
A_73_P058281	619131		1.54264	0.0257287
A_73_106082	538310	EP400	1.54253	0.0351272	E1A binding protein p400 (EP400), mRNA [NM_001206859]
A_73_119674	522006	ACAA2	1.54242	0.0189363	acetyl-CoA acyltransferase 2 (ACAA2), nuclear gene encoding mitochondrial protein, mRNA [NM_001035342]
A_73_P091291	100270792	COX6B1	1.54242	0.0123872	cytochrome c oxidase subunit VIb polypeptide 1 (ubiquitous) (COX6B1), nuclear gene encoding mitochondrial protein, mRNA [NM_176675]
A_73_111953	614149	NUDT5	1.54232	0.00727757	nudix (nucleoside diphosphate linked moiety X)-type motif 5 (NUDT5), mRNA [NM_001076314]
A_73_117851	281605	ADRB2	1.54221	0.0416362	adrenergic, beta-2-, receptor, surface (ADRB2), mRNA [NM_174231]
A_73_P034496	768316	NRBF2	1.54221	0.0486072	nuclear receptor binding factor 2 (NRBF2), mRNA [NM_001078131]
A_73_118516	614153	SLC43A1	1.54221	0.00130647	solute carrier family 43, member 1 (SLC43A1), mRNA [NM_001206598]
A_73_P042166	327680	NDUFS4	1.5421	0.00416109	NADH dehydrogenase (ubiquinone) Fe-S protein 4, 18kDa (NADH-coenzyme Q reductase) (NDUFS4), nuclear gene encoding mitochondrial protein, mRNA [NM_175800]
A_73_114058	527412	TTC21B	1.542	0.0308578	tetratricopeptide repeat domain 21B (TTC21B), mRNA [NM_001102108]
A_73_P043016	512044	ACAT2	1.54189	0.029757	acetyl-CoA acetyltransferase 2 (ACAT2), mRNA [NM_001075549]
A_73_P031401	613596	ACTR6	1.54189	5.55139e-06	ARP6 actin-related protein 6 homolog (yeast) (ACTR6), mRNA [NM_001099124]
A_73_119381	539359	LMO7	1.54189	0.020314	LIM domain only protein 7 [Source:RefSeq peptide;Acc:NP_001103271] [ENSBTAT00000014167]
A_73_P271396	508609	PXMP2	1.54189	0.0313173	peroxisomal membrane protein 2, 22kDa (PXMP2), mRNA [NM_001046008]
A_73_P427566	282131	ACVR2B	1.54168	0.0406028	activin A receptor, type IIB (ACVR2B), mRNA [NM_174495]
A_73_P494833	507945	DUT	1.54168	0.00482907	deoxyuridine triphosphatase (DUT), nuclear gene encoding mitochondrial protein, mRNA [NM_001077873]
A_73_120591	504229	TMEM126B	1.54168	0.0311179	transmembrane protein 126B [Source:HGNC Symbol;Acc:30883] [ENSBTAT00000027441]
A_73_P489173	767979	HSBP1	1.54157	0.0167016	cDNA clone IMAGE:8186074. [BC153280]
A_73_102840	510957	MRPL19	1.54136	0.01557	mitochondrial ribosomal protein L19 (MRPL19), nuclear gene encoding mitochondrial protein, mRNA [NM_001046068]
A_73_P359546	535653	ESD	1.54125	0.0434254	esterase D (ESD), mRNA [NM_001076065]
A_73_P089556	509106	EZH2	1.54114	0.0222367	enhancer of zeste homolog 2 (Drosophila) (EZH2), mRNA [NM_001193024]
A_73_P046101	286803	UBE2V2	1.54114	0.0115287	ubiquitin-conjugating enzyme E2 variant 2 (UBE2V2), mRNA [NM_001034042]
A_73_P031496	513537	ALDH8A1	1.54071	0.0242131	aldehyde dehydrogenase 8 family, member A1 (ALDH8A1), mRNA [NM_001075626]
A_73_P314171	541255	NARG2	1.5405	0.00491636	NMDA receptor regulated 2 (NARG2), mRNA [NM_001076265]
A_73_P096831	783104	HPS3	1.54039	0.0416356	Hermansky-Pudlak syndrome 3 (HPS3), mRNA [NM_001191177]
A_73_P035681	286839	RPS27A	1.54029	0.0357929	ribosomal protein S27a (RPS27A), mRNA [NM_174778]
A_73_P382081	497203	SERPINA3-7	1.54018	0.032958	endopin 2 (SERPINA3-7), mRNA [NM_001012283]
A_73_P047966	505515	ADH5	1.54007	0.00655007	alcohol dehydrogenase 5 (class III), chi polypeptide (ADH5), mRNA [NM_001034249]
A_73_P104561	781181	UPF2	1.54007	0.00553765	UPF2 regulator of nonsense transcripts homolog (yeast) [Source:HGNC Symbol;Acc:17854] [ENSBTAT00000061493]
A_73_120308	615098	RPP30	1.53986	0.0236205	ribonuclease P/MRP 30kDa subunit (RPP30), mRNA [NM_001035461]
A_73_P118021	540040	ARL3	1.53975	0.0230148	ADP-ribosylation factor-like 3 (ARL3), mRNA [NM_001038567]
A_73_P421096	514621	PFDN4	1.53975	0.0451018	prefoldin subunit 4 (PFDN4), mRNA [NM_001038540]
A_73_101484	519018	SKP2	1.53975	0.010832	S-phase kinase-associated protein 2 (p45) (SKP2), mRNA [NM_001102052]
A_73_109582	615211	MTF2	1.53943	0.0381909	metal response element binding transcription factor 2 (MTF2), mRNA [NM_001046556]
A_73_P047131	535130	SCFD2	1.53943	0.0290001	sec1 family domain containing 2 (SCFD2), mRNA [NM_001078005]
A_73_P087616	100138550	FIP1L1	1.53933	0.0144337	FIP1 like 1 (S. cerevisiae) (FIP1L1), mRNA [NM_001206690]
A_73_P494428	513895	PFN1	1.53933	0.015522	profilin 1 (PFN1), mRNA [NM_001015592]
A_73_P318021	613773	PITPNB	1.53933	0.0171626	phosphatidylinositol transfer protein, beta (PITPNB), mRNA [NM_001078040]
A_73_P044466	617304	FBXL12	1.53922	0.0303014	F-box and leucine-rich repeat protein 12 (FBXL12), mRNA [NM_001040600]
A_73_P039986	537718	ARHGEF9	1.53901	0.0147953	Cdc42 guanine nucleotide exchange factor (GEF) 9 (ARHGEF9), mRNA [NM_001035418]
A_73_P032266	540389	KRTCAP2	1.53879	0.0112998	keratinocyte associated protein 2 (KRTCAP2), mRNA [NM_001101209]
A_73_116100	507180	PHF5A	1.53879	0.0386166	PHD finger protein 5A (PHF5A), mRNA [NM_001083382]
A_73_P044426	787049	FAM122B	1.53869	0.0168662	family with sequence similarity 122B (FAM122B), mRNA [NM_001083794]
A_73_P498143	508651	LSR	1.53858	0.0301252	lipolysis stimulated lipoprotein receptor (LSR), mRNA [NM_001083394]
A_73_P105591	513242	TMBIM4	1.53847	0.0271465	transmembrane BAX inhibitor motif containing 4 (TMBIM4), mRNA [NM_001014914]
A_73_P048186	768036	TUBA8	1.53847	0.0293803	tubulin, alpha 8 (TUBA8), mRNA [NM_001077095]
A_73_P184422	505225	ADD3	1.53837	0.0352121	adducin 3 (gamma) (ADD3), mRNA [NM_001075194]
A_73_P099916	3283889	CYTB	1.53826	0.0155774	Cytochrome b [Source:UniProtKB/Swiss-Prot;Acc:P00157] [ENSBTAT00000060567]
A_73_P090946	615240	SNRPF	1.53815	0.0313991	small nuclear ribonucleoprotein polypeptide F (SNRPF), mRNA [NM_001195027]
A_73_111183	536607	ACTN2	1.53805	0.0314233	actinin, alpha 2 (ACTN2), mRNA [NM_001034635]
A_73_P093796	618226	SFPQ	1.53805	0.0153917	splicing factor proline/glutamine-rich (SFPQ), mRNA [NM_001206291]
A_73_100479	613927	PDIA6	1.53794	0.0348208	protein disulfide isomerase family A, member 6 (PDIA6), mRNA [NM_001206345]
A_73_116275	505968	ACADM	1.53783	0.00940123	acyl-CoA dehydrogenase, C-4 to C-12 straight chain (ACADM), nuclear gene encoding mitochondrial protein, mRNA [NM_001075235]
A_73_P048481	616182	C15H11orf58	1.53773	0.00486971	chromosome 15 open reading frame, human C11orf58 (C15H11orf58), mRNA [NM_001035474]
A_73_117588	505417	MAGOH	1.53773	0.0374321	mago-nashi homolog, proliferation-associated (Drosophila) (MAGOH), mRNA [NM_001034245]
A_73_P350681	282125	YWHAE	1.53773	0.00820134	tyrosine 3-monooxygenase/tryptophan 5-monooxygenase activation protein, epsilon polypeptide (YWHAE), mRNA [NM_174491]
A_73_P118281	281650	BLVRB	1.53762	0.00951163	biliverdin reductase B (flavin reductase (NADPH)) (BLVRB), mRNA [NM_174251]
A_73_117727	533174	SNX25	1.53762	0.0166006	sorting nexin 25 (SNX25), mRNA [NM_001192758]
A_73_P103776	767872	NOL8	1.53751	0.00987506	nucleolar protein 8 (NOL8), mRNA [NM_001191213]
A_73_104966	506384	PARP16	1.53751	0.0241539	poly (ADP-ribose) polymerase family, member 16 (PARP16), mRNA [NM_001083379]
A_73_113110	505780	GPBP1L1	1.53741	0.0493671	GC-rich promoter binding protein 1-like 1 (GPBP1L1), mRNA [NM_001205575]
A_73_P034456	504683	MAK16	1.53741	0.0128911	MAK16 homolog (S. cerevisiae) (MAK16), mRNA [NM_001075170]
A_73_P485643	533310	RPL10A	1.53719	0.0297511	ribosomal protein L10a (RPL10A), mRNA [NM_001015647]
A_73_P075261	783572	ADK	1.53709	0.0128866	adenosine kinase (ADK), mRNA [NM_001076066]
A_73_P275721	532986	BPTF	1.53688	0.0178319	bromodomain PHD finger transcription factor [Source:HGNC Symbol;Acc:3581] [ENSBTAT00000019440]
A_73_P118556	282466	S100A10	1.53688	0.0290618	S100 calcium binding protein A10 (S100A10), mRNA [NM_174650]
A_73_P047671	511988	TRUB2	1.53688	0.010218	TruB pseudouridine (psi) synthase homolog 2 (E. coli) (TRUB2), mRNA [NM_001110073]
A_73_111202	617034	CD83	1.53645	0.0282631	CD83 molecule (CD83), mRNA [NM_001046590]
A_73_P170687	532881	FGFR1OP2	1.53645	0.0315005	FGFR1 oncogene partner 2 (FGFR1OP2), mRNA [NM_001102147]
A_73_P061091	613830	MSANTD2	1.53645	0.0318322	cDNA clone IMAGE:8167938. [BC148888]
A_73_P114586	785664	STON2	1.53634	0.00986441	stonin 2 (STON2), mRNA [NM_001191218]
A_73_113997	522039	FGA	1.53624	0.00472177	fibrinogen alpha chain (FGA), mRNA [NM_001033626]
A_73_P096146	282884	RPL9	1.53624	0.0124629	ribosomal protein L9 (RPL9), mRNA [NM_001024469]
A_73_P042563	282691	HMGB1	1.53602	0.00742955	high mobility group box 1 (HMGB1), mRNA [NM_176612]
A_73_P286221	507196	SHC1	1.53602	0.00665471	SHC (Src homology 2 domain containing) transforming protein 1 (SHC1), nuclear gene encoding mitochondrial protein, transcript variant 1, mRNA [NM_001164061]
A_73_P045091	507166	KRCC1	1.53592	0.0291513	lysine-rich coiled-coil 1 (KRCC1), mRNA [NM_001075303]
A_73_118828	508175	PLXNB2	1.53592	0.0108948	plexin B2 [Source:HGNC Symbol;Acc:9104] [ENSBTAT00000019923]
A_73_P051696	282688	RPL3	1.53592	0.0107083	ribosomal protein L3 (RPL3), mRNA [NM_174715]
A_73_P032721	616052	C21H14orf129	1.53581	3.25079e-06	chromosome 21 open reading frame, human C14orf129 (C21H14orf129), mRNA [NM_001078056]
A_73_104717	510554	PCDH17	1.53581	0.0496453	protocadherin 17 (PCDH17), mRNA [NM_001205680]
A_73_120732	507725	FAM204A	1.5356	0.00826521	family with sequence similarity 204, member A (FAM204A), mRNA [NM_001035052]
A_73_P453973	541216	RWDD1	1.53528	0.0151291	RWD domain containing 1 (RWDD1), mRNA [NM_001034726]
A_73_P081806	506218	SNX9	1.53517	0.0320187	sorting nexin 9 (SNX9), mRNA [NM_001199026]
A_73_120685	535325	UAP1	1.53507	0.0434631	UDP-N-acteylglucosamine pyrophosphorylase 1 (UAP1), mRNA [NM_001046404]
A_73_P040046	615199	UBA52	1.53507	0.0193417	ubiquitin A-52 residue ribosomal protein fusion product 1 (UBA52), mRNA [NM_001076363]
A_73_109712	509188	WBP1	1.53507	0.0171085	WW domain binding protein 1 (WBP1), mRNA [NM_001034346]
A_73_P049586	533336	HERC4	1.53496	0.0205808	HECT and RLD domain containing E3 ubiquitin protein ligase 4 (HERC4), mRNA [NM_001076894]
A_73_P338086	511644	TPMT	1.53496	0.0148254	thiopurine S-methyltransferase (TPMT), mRNA [NM_001075531]
A_73_P042001	508852	FAM54B	1.53485	0.0131162	family with sequence similarity 54, member B (FAM54B), mRNA [NM_001034332]
A_73_P094821	532412	SGOL2	1.53485	0.0409764	shugoshin-like 2 (S. pombe) (SGOL2), mRNA [NM_001191290]
A_73_100703	534586	TRA2A	1.53475	0.00620211	transformer 2 alpha homolog (Drosophila) (TRA2A), mRNA [NM_001046380]
A_73_100386	514194		1.53464	0.016209
A_73_P059711	522529	ADSS	1.53453	0.0271821	adenylosuccinate synthase (ADSS), mRNA [NM_001167809]
A_73_110316	511960	CYP27A1	1.53432	0.0279178	cytochrome P450, family 27, subfamily A, polypeptide 1 (CYP27A1), nuclear gene encoding mitochondrial protein, mRNA [NM_001083413]
A_73_P044066	100113475	DEFB124	1.53432	0.00920354	defensin, beta 124 (DEFB124), mRNA [NM_001102360]
A_73_102957	506917	HNRNPF	1.53432	0.0368301	heterogeneous nuclear ribonucleoprotein F (HNRNPF), mRNA [NM_001014860]
A_73_P172682	282125	YWHAE	1.53421	0.00957872	tyrosine 3-monooxygenase/tryptophan 5-monooxygenase activation protein, epsilon polypeptide (YWHAE), mRNA [NM_174491]
A_73_P092526	100299831		1.53411	0.0137825	Histone H2A [Source:UniProtKB/TrEMBL;Acc:Q2QJG7] [ENSBTAT00000045062]
A_73_P099181	282688	RPL3	1.534	0.0266998	ribosomal protein L3 (RPL3), mRNA [NM_174715]
A_73_P060011	506045	ATAD1	1.53379	0.00673386	ATPase family, AAA domain containing 1 (ATAD1), mRNA [NM_001205581]
A_73_P045321	767999	WDR26	1.53379	0.0318832	WD repeat domain 26 (WDR26), mRNA [NM_001077059]
A_73_P045161	541050	YTHDF2	1.53379	0.012868	YTH domain family, member 2 (YTHDF2), mRNA [NM_001076253]
A_73_P045656	537784	PKP2	1.53368	0.0468904	plakophilin 2 (PKP2), mRNA [NM_001083729]
A_73_P359936	614435	PTP4A2	1.53368	0.00836907	protein tyrosine phosphatase type IVA, member 2 (PTP4A2), mRNA [NM_001104998]
A_73_P435821	282710	ATP5H	1.53358	0.0244604	ATP synthase, H+ transporting, mitochondrial Fo complex, subunit d (ATP5H), nuclear gene encoding mitochondrial protein, mRNA [NM_174724]
A_73_P446141	538885	CBX5	1.53358	0.00124985	chromobox homolog 5 (CBX5), mRNA [NM_001193213]
A_73_P065996	538005	LSM12	1.53347	0.0112568	LSM12 homolog (S. cerevisiae) (LSM12), mRNA [NM_001076098]
A_73_P035171	512570	LZTFL1	1.53347	0.0173691	leucine zipper transcription factor-like 1 (LZTFL1), mRNA [NM_001034425]
A_73_P255441	536619	PAIP2	1.53315	0.0409713	poly(A) binding protein interacting protein 2 (PAIP2), mRNA [NM_001034636]
A_73_P034626	515765	SSBP1	1.53315	0.0238307	single-stranded DNA binding protein 1 (SSBP1), nuclear gene encoding mitochondrial protein, mRNA [NM_001037466]
A_73_P059451	768051	ZNF22	1.53304	0.0185303	zinc finger protein 22 (KOX 15) (ZNF22), mRNA [NM_001077108]
A_73_120765	505637	CNPY4	1.53283	0.0448512	canopy 4 homolog (zebrafish) (CNPY4), mRNA [NM_001034253]
A_73_P094756	521004	SLC39A10	1.53262	0.0170755	solute carrier family 39 (zinc transporter), member 10 (SLC39A10), mRNA [NM_001205880]
A_73_118110	504307	NUP188	1.5323	0.0028532	nucleoporin 188kDa (NUP188), mRNA [NM_001101838]
A_73_P045792	510246	PAIP1	1.5323	0.0108501	poly(A) binding protein interacting protein 1 (PAIP1), mRNA [NM_001104971]
A_73_100308	282322	PRKACA	1.5323	0.00358191	protein kinase, cAMP-dependent, catalytic, alpha (PRKACA), mRNA [NM_174584]
A_73_P030371	509775	TMEM59	1.5322	0.0350306	transmembrane protein 59 (TMEM59), mRNA [NM_001035076]
A_73_P042241	508581	DDX55	1.53198	0.00239489	DEAD (Asp-Glu-Ala-Asp) box polypeptide 55 (DDX55), mRNA [NM_001046007]
A_73_P050871	431786	PEBP1	1.53198	0.0346796	phosphatidylethanolamine binding protein 1 (PEBP1), mRNA [NM_001033623]
A_73_P381831	515338	ACACB	1.53188	0.0179941	acetyl-CoA carboxylase beta (ACACB), mRNA [NM_001205333]
A_73_P105911	507151	RPL15	1.53177	0.00961271	ribosomal protein L15 (RPL15), mRNA [NM_001077866]
A_73_P104076	533187	BBX	1.53166	0.0114361	bobby sox homolog (Drosophila) (BBX), mRNA [NM_001192759]
A_73_P031301	407129	CANX	1.53145	0.0227582	calnexin (CANX), mRNA [NM_001105612]
A_73_P331106	521854	NID2	1.53145	0.0162979	nidogen 2 (osteonidogen) (NID2), mRNA [NM_001102065]
A_73_109956	327707	ENDOG	1.53124	0.00735675	endonuclease G (ENDOG), nuclear gene encoding mitochondrial protein, mRNA [NM_175823]
A_73_P450491	504413	RPL37A	1.53124	0.0142206	ribosomal protein L37a (RPL37A), mRNA [NM_001035008]
A_73_P192152	539911	SFRS18	1.53124	0.0327324	splicing factor, arginine/serine-rich 18 (SFRS18), mRNA [NM_001078097]
A_73_P113456	539086		1.53103	0.0196135	Rho GTPase activating protein 5 [Source:HGNC Symbol;Acc:675] [ENSBTAT00000038690]
A_73_P105411	533248	CCDC88A	1.53103	0.0476103	coiled-coil domain containing 88A (CCDC88A), mRNA [NM_001206209]
A_73_104452	515773	CYB5R3	1.53092	0.00260401	cytochrome b5 reductase 3 (CYB5R3), mRNA [NM_001103250]
A_73_113082	534751	HSPA14	1.53092	0.00737765	heat shock 70kDa protein 14 (HSPA14), mRNA [NM_001046388]
A_73_P103976	767893	AKAP9	1.53082	0.0242387	hypothetical protein LOC767893, mRNA (cDNA clone IMAGE:8271981), partial cds. [BC114904]
A_73_P034746	535567	MSTO1	1.53082	0.00903505	misato homolog 1 (Drosophila) (MSTO1), mRNA [NM_001046408]
A_73_P321036	519018	SKP2	1.53082	0.0388051	S-phase kinase-associated protein 2 (p45) (SKP2), mRNA [NM_001102052]
A_73_P377561	504867	C29H11orf73	1.53071	0.0393416	chromosome 29 open reading frame, human C11orf73 (C29H11orf73), mRNA [NM_001034226]
A_73_109764	615897	TOMM5	1.5306	0.025411	translocase of outer mitochondrial membrane 5 homolog (yeast) (TOMM5), nuclear gene encoding mitochondrial protein, mRNA [NM_001143740]
A_73_100056	518859	NUDT21	1.5305	0.0268578	nudix (nucleoside diphosphate linked moiety X)-type motif 21 (NUDT21), mRNA [NM_001035331]
A_73_P032666	507707	TOMM70A	1.5305	0.0197099	translocase of outer mitochondrial membrane 70 homolog A (S. cerevisiae) (TOMM70A), nuclear gene encoding mitochondrial protein, mRNA [NM_001075328]
A_73_P038976	540693	AP1S3	1.53039	0.0253577	adaptor-related protein complex 1, sigma 3 subunit (AP1S3), mRNA [NM_001103296]
A_73_P104681	616665	FNBP1L	1.53039	0.0177456	formin binding protein 1-like [Source:HGNC Symbol;Acc:20851] [ENSBTAT00000005756]
A_73_P051091	512161	HMGN2	1.53039	0.00934771	high mobility group nucleosomal binding domain 2 (HMGN2), mRNA [NM_001098945]
A_73_106990	505511	AHCYL1	1.53028	0.0360666	adenosylhomocysteinase-like 1 (AHCYL1), mRNA [NM_001101052]
A_73_P319331	533077	PEX7	1.53028	0.00988754	peroxisomal biogenesis factor 7 (PEX7), mRNA [NM_001076890]
A_73_108465	504781	CHID1	1.53007	0.00802077	chitinase domain containing 1 (CHID1), mRNA [NM_001015515]
A_73_104723	785086	CREB3L2	1.53007	0.0236805	cAMP responsive element binding protein 3-like 2 (CREB3L2), mRNA [NM_001102533]
A_73_107757	515687	GUSB	1.52986	0.0339684	glucuronidase, beta (GUSB), mRNA [NM_001083436]
A_73_P111311	282438	PRDX6	1.52986	0.0398985	peroxiredoxin 6 (PRDX6), mRNA [NM_174643]
A_73_P215362	404137	RPL27	1.52975	0.0272213	BP109833 ORCS bovine utero-placenta cDNA cDNA clone ORCS13711 3', mRNA sequence [BP109833]
A_73_P085691	534095	TTC37	1.52975	0.00548217	tetratricopeptide repeat domain 37 [Source:HGNC Symbol;Acc:23639] [ENSBTAT00000042662]
A_73_116143	616742	EFNA5	1.52965	0.0211194	ephrin-A5 (EFNA5), mRNA [NM_001076432]
A_73_P307806	618015	TMX4	1.52944	0.00406542	thioredoxin-related transmembrane protein 4 (TMX4), mRNA [NM_001099170]
A_73_115840	505687	PLS3	1.52933	0.0474479	plastin 3 (PLS3), mRNA [NM_001045923]
A_73_P063491	615114	SELK	1.52933	0.0364657	selenoprotein K (SELK), mRNA [NM_001037489]
A_73_P046471	511483	F13B	1.52922	0.0202893	coagulation factor XIII, B polypeptide (F13B), mRNA [NM_001038529]
A_73_101257	615979	COX16	1.52912	0.0395009	COX16 cytochrome c oxidase assembly homolog (S. cerevisiae) (COX16), nuclear gene encoding mitochondrial protein, mRNA [NM_001046568]
A_73_109665	537706	ALYREF	1.52891	0.0274237	THO complex 4 (ALYREF), mRNA [NM_001035417]
A_73_P133836	515509	SUGT1	1.52891	0.00788281	SGT1, suppressor of G2 allele of SKP1 (S. cerevisiae) (SUGT1), mRNA [NM_001046203]
A_73_109658	286819	EIF4A2	1.52869	0.0245996	eukaryotic translation initiation factor 4A2 (EIF4A2), mRNA [NM_001034044]
A_73_P035421	506989	LOC506989	1.52859	0.00671353	mitochondrial ribosomal protein L17-like (LOC506989), nuclear gene encoding mitochondrial protein, mRNA [NM_001075293]
A_73_106285	539045	WDR89	1.52859	0.0174325	WD repeat domain 89 (WDR89), mRNA [NM_001034658]
A_73_P253151	317706	PGRMC1	1.52838	0.0361518	progesterone receptor membrane component 1 (PGRMC1), mRNA [NM_001075133]
A_73_P054206	539314	LOC539314	1.52827	0.0366907	baculoviral IAP repeat containing 2 [Source:HGNC Symbol;Acc:590] [ENSBTAT00000050220]
A_73_105072	613614	SLIRP	1.52795	0.0264278	SRA stem-loop interacting RNA binding protein (SLIRP), nuclear gene encoding mitochondrial protein, mRNA [NM_001037485]
A_73_104923	282301	PDGFRA	1.52753	0.0426485	platelet-derived growth factor receptor, alpha polypeptide (PDGFRA), mRNA [NM_001192345]
A_73_P103361	508868	RBM15B	1.52742	0.0153842	RNA binding motif protein 15B (RBM15B), mRNA [NM_001206581]
A_73_107206	507475	FAM134A	1.52732	0.0108962	family with sequence similarity 134, member A (FAM134A), mRNA [NM_001205608]
A_73_P494574	281742	NDUFA12	1.52732	0.0123499	NADH dehydrogenase (ubiquinone) 1 alpha subcomplex, 12 (NDUFA12), nuclear gene encoding mitochondrial protein, mRNA [NM_174306]
A_73_109971	508193	SLC39A8	1.52732	0.0334929	solute carrier family 39 (zinc transporter), member 8 (SLC39A8), mRNA [NM_001205630]
A_73_P030451	281504	SRPR	1.52732	0.0248873	signal recognition particle receptor (docking protein) (SRPR), mRNA [NM_001075122]
A_73_101499	614521	RAB35	1.527	0.0115098	RAB35, member RAS oncogene family (RAB35), mRNA [NM_001098127]
A_73_118069	534312	SCAMP2	1.527	0.017552	secretory carrier membrane protein 2 (SCAMP2), mRNA [NM_001102170]
A_73_105349	613774	TMEM70	1.527	0.0320649	transmembrane protein 70 (TMEM70), nuclear gene encoding mitochondrial protein, mRNA [NM_001099126]
A_73_115771	541147	GPR125	1.52679	0.0445959	PREDICTED: G protein-coupled receptor 125 (GPR125), mRNA [XM_614752]
A_73_115806	514086	CDK5RAP1	1.52658	0.0228522	CDK5 regulatory subunit associated protein 1 (CDK5RAP1), mRNA [NM_001075646]
A_73_105818	509329	HAT1	1.52647	0.0215265	histone acetyltransferase 1 (HAT1), mRNA [NM_001034347]
A_73_P044661	280977	ACP1	1.52637	0.0145627	acid phosphatase 1, soluble (ACP1), mRNA [NM_173978]
A_73_120202	537619	KTN1	1.52637	0.043948	kinectin 1 (kinesin receptor) (KTN1), mRNA [NM_001102205]
A_73_P364721	783196	FEZ2	1.52626	0.00928472	fasciculation and elongation protein zeta 2 (zygin II) (FEZ2), transcript variant 1, mRNA [NM_001193050]
A_73_P035306	510547	RPL4	1.52626	0.0240093	ribosomal protein L4 (RPL4), mRNA [NM_001014894]
A_73_P368861	514357	UGCG	1.52626	0.0347982	UDP-glucose ceramide glucosyltransferase (UGCG), mRNA [NM_001076850]
A_73_P030156	510824	MRPS18B	1.52615	0.0174999	mitochondrial ribosomal protein S18B (MRPS18B), nuclear gene encoding mitochondrial protein, mRNA [NM_001038524]
A_73_P059251	100337447		1.52605	0.0323092	phospholipase A2, group XIIB [Source:HGNC Symbol;Acc:18555] [ENSBTAT00000012306]
A_73_P336706	614183	NUDT4	1.52594	0.0428349	nudix (nucleoside diphosphate linked moiety X)-type motif 4 (NUDT4), mRNA [NM_001081618]
A_73_P314411	529591	PHF20	1.52594	0.00997978	PHD finger protein 20 (PHF20), mRNA [NM_001168426]
A_73_P075201	513031	RPL30	1.52584	0.0212374	ribosomal protein L30 (RPL30), mRNA [NM_001034434]
A_73_120749	540959	CRTC2	1.52573	0.0109782	CREB regulated transcription coactivator 2 (CRTC2), mRNA [NM_001076250]
A_73_P433801	534496	MYCBP2	1.52573	0.048664	MYC binding protein 2 (MYCBP2), mRNA [NM_001192817]
A_73_P036961	506325	ZMYND11	1.52573	0.00698881	zinc finger, MYND-type containing 11 (ZMYND11), mRNA [NM_001045940]
A_73_118916	282224	ETAA1	1.52562	0.0168466	B.taurus mRNA for novel cytoplasmic protein. [Y08459]
A_73_P111891	515696	ATP5L	1.52552	0.0187439	ATP synthase, H+ transporting, mitochondrial Fo complex, subunit G (ATP5L), nuclear gene encoding mitochondrial protein, mRNA [NM_001024550]
A_73_P047816	282199	COX6A1	1.52552	0.0137573	cytochrome c oxidase subunit VIa polypeptide 1 (COX6A1), nuclear gene encoding mitochondrial protein, mRNA [NM_001077831]
A_73_116265	510162	DARS	1.52552	0.00786021	aspartyl-tRNA synthetase (DARS), mRNA [NM_001035085]
A_73_P046031	534353	YY1	1.52552	0.0222711	YY1 transcription factor (YY1), mRNA [NM_001098081]
A_73_P033541	510136	ZNF295	1.52552	0.0144058	zinc finger protein 295 (ZNF295), mRNA [NM_001083659]
A_73_P079871	522464	UBR1	1.52541	0.0161266	ubiquitin protein ligase E3 component n-recognin 1 (UBR1), mRNA [NM_001205897]
A_73_P139501	519624	STX16	1.5252	0.01084	Uncharacterized protein [Source:UniProtKB/TrEMBL;Acc:E1BIQ3] [ENSBTAT00000005055]
A_73_P041371	780806	ADORA3	1.5251	0.0496361	adenosine A3 receptor (ADORA3), transcript variant 1, mRNA [NM_001104611]
A_73_P169012	777788	DDIT3	1.5251	0.0027896	DNA-damage-inducible transcript 3 (DDIT3), mRNA [NM_001078163]
A_73_118485	533055	ALMS1	1.52478	0.007603	PREDICTED: Alstrom syndrome 1 (ALMS1), mRNA [XM_612325]
A_73_P062131	532674	GPR116	1.52478	0.0276216	G protein-coupled receptor 116 (GPR116), mRNA [NM_001193243]
A_73_P170807	509437	RSRC1	1.52467	0.0316095	arginine/serine-rich coiled-coil 1 (RSRC1), mRNA [NM_001075404]
A_73_120704	537280	SLC19A3	1.52457	0.0460522	solute carrier family 19, member 3 (SLC19A3), mRNA [NM_001102198]
A_73_P108156	444874	UBC	1.52457	0.00214981	ubiquitin C (UBC), mRNA [NM_001206307]
A_73_103774	281406	PKP4	1.52425	0.027147	plakophilin 4 (PKP4), mRNA [NM_001191491]
A_73_P457536	509977	ARL6IP5	1.52414	0.016078	ADP-ribosylation-like factor 6 interacting protein 5 (ARL6IP5), mRNA [NM_001014891]
A_73_P333066	494004	APOB	1.52404	0.00258015	apolipoprotein B (including Ag(x) antigen) [Source:HGNC Symbol;Acc:603] [ENSBTAT00000038995]
A_73_P047876	514213	OBFC1	1.52404	0.0077886	oligonucleotide/oligosaccharide-binding fold containing 1 (OBFC1), mRNA [NM_001076849]
A_73_P418476	281960	POSTN	1.52404	0.0353936	periostin, osteoblast specific factor (POSTN), mRNA [NM_001040479]
A_73_P394421	534279	RPL31	1.52393	0.0296809	ribosomal protein L31 (RPL31), mRNA [NM_001025341]
A_73_P316401	508163	UBLCP1	1.52393	0.0237087	ubiquitin-like domain containing CTD phosphatase 1 (UBLCP1), mRNA [NM_001045994]
A_73_P445491	530941	EPB41L5	1.52383	0.00452759	erythrocyte membrane protein band 4.1 like 5 (EPB41L5), mRNA [NM_001035384]
A_73_108833	281269	KRT8	1.52383	0.0365857	keratin 8 (KRT8), mRNA [NM_001033610]
A_73_111168	537221	UFC1	1.52383	0.0102654	ubiquitin-fold modifier conjugating enzyme 1 (UFC1), mRNA [NM_001015663]
A_73_118134	281742	NDUFA12	1.52372	0.0187777	NADH dehydrogenase (ubiquinone) 1 alpha subcomplex, 12 (NDUFA12), nuclear gene encoding mitochondrial protein, mRNA [NM_174306]
A_73_P460576	534546	PMPCB	1.52362	0.0261815	peptidase (mitochondrial processing) beta (PMPCB), nuclear gene encoding mitochondrial protein, mRNA [NM_001034613]
A_73_P368921	512045	C5	1.52351	0.00853484	complement component 5 (C5), mRNA [NM_001166616]
A_73_P076941	538461	KBTBD6	1.52351	0.0355744	kelch repeat and BTB (POZ) domain containing 6 (KBTBD6), mRNA [NM_001205540]
A_73_P031486	504786	NUP88	1.52351	0.0107187	nucleoporin 88kDa (NUP88), mRNA [NM_001034222]
A_73_P041491	513629	UNC50	1.52351	0.0324638	unc-50 homolog (C. elegans), mRNA (cDNA clone MGC:128820 IMAGE:8119394), complete cds. [BC103305]
A_73_P092906	614311	CCDC76	1.52341	0.0142115	coiled-coil domain containing 76 (CCDC76), mRNA [NM_001046530]
A_73_P256586	520620	NIT2	1.52319	0.0490321	nitrilase family, member 2 (NIT2), mRNA [NM_001038133]
A_73_P059696	525337	PCM1	1.52319	0.0120785	pericentriolar material 1 [Source:HGNC Symbol;Acc:8727] [ENSBTAT00000061016]
A_73_108032	540772	RIOK2	1.52319	0.00819032	RIO kinase 2 (yeast) (RIOK2), mRNA [NM_001191291]
A_73_106585	539035	RNF13	1.52309	0.0251098	ring finger protein 13 (RNF13), mRNA [NM_001076142]
A_73_P165357	615535	ENPP1	1.52288	0.02664	ectonucleotide pyrophosphatase/phosphodiesterase 1 (ENPP1), mRNA [NM_001206212]
A_73_120857	326584	RPL21	1.52277	0.0228692	ribosomal protein L21 (RPL21), mRNA [NM_001191412]
A_73_P052211	516375	STRN3	1.52277	0.0149074	striatin, calmodulin binding protein 3 (STRN3), mRNA [NM_001098042]
A_73_P105031	287012	COX5B	1.52256	0.00319152	Bovine cytochrome c oxidase subunit Vb (coxVb) mRNA, complete cds. [M19962]
A_73_P031491	527553	CRP	1.52235	0.0420889	C-reactive protein, pentraxin-related (CRP), mRNA [NM_001144097]
A_73_105388	504842	SEC11C	1.52235	0.0252065	SEC11 homolog C (S. cerevisiae) (SEC11C), mRNA [NM_001075175]
A_73_100508	522309	NSA2	1.52224	0.0253929	NSA2 ribosome biogenesis homolog (S. cerevisiae) (NSA2), mRNA [NM_001034546]
A_73_P448946	526937	DCXR	1.52214	0.0185262	L-xylulose reductase-like (DCXR), mRNA [NM_001206962]
A_73_P511073	286790	RPL10	1.52214	0.0247307	ribosomal protein L10 (RPL10), mRNA [NM_174760]
A_73_101296	521975	TRIM32	1.52203	0.0444396	tripartite motif containing 32 (TRIM32), mRNA [NM_001075824]
A_73_113288	513646	HECTD3	1.52182	0.00869224	HECT domain containing 3 (HECTD3), mRNA [NM_001098961]
A_73_102698	513331	PHF11	1.52161	0.00219663	PHD finger protein 11 (PHF11), mRNA [NM_001046144]
A_73_P080981	540234	FAM46A	1.5213	0.0224335	family with sequence similarity 46, member A [Source:HGNC Symbol;Acc:18345] [ENSBTAT00000001319]
A_73_P036481	534546	PMPCB	1.5213	0.0244337	peptidase (mitochondrial processing) beta (PMPCB), nuclear gene encoding mitochondrial protein, mRNA [NM_001034613]
A_73_116777	508881	CMTM6	1.52108	0.023599	CKLF-like MARVEL transmembrane domain containing 6 (CMTM6), mRNA [NM_001035066]
A_73_106372	518746	DLL4	1.52077	0.0425805	delta-like 4 (Drosophila) (DLL4), mRNA [NM_001075779]
A_73_116757	534370	FAM45A	1.52077	0.0116627	family with sequence similarity 45, member A (FAM45A), mRNA [NM_001076902]
A_73_P034331	767934	C8H9orf123	1.52066	0.00453252	Hw_loin_8_050812_A11 CF-24-HW loin cDNA library cDNA, mRNA sequence [DV798521]
A_73_P104056	534630	LOC534630	1.52066	0.0043678	RNA binding motif protein, X-linked 2-like (LOC534630), mRNA [NM_001206548]
A_73_P223232	767828	SUV420H1	1.52066	0.0320688	suppressor of variegation 4-20 homolog 1 (Drosophila) (SUV420H1), mRNA [NM_001076551]
A_73_P306246	531706	USP33	1.52066	0.00781061	ubiquitin specific peptidase 33 (USP33), mRNA [NM_001101139]
A_73_P049151	539248	C10H14orf1	1.52056	0.0107093	chromosome 10 open reading frame, human C14orf1 (C10H14orf1), mRNA [NM_001035423]
A_73_104754	507346	MGST3	1.52056	0.0274321	microsomal glutathione S-transferase 3 (MGST3), mRNA [NM_001035046]
A_73_117896	524075	PDK2	1.52045	0.0144989	pyruvate dehydrogenase kinase, isozyme 2 (PDK2), nuclear gene encoding mitochondrial protein, transcript variant 2, mRNA [NM_001075853]
A_73_116001	282147	ATP6V1A	1.52035	0.0311681	ATPase, H+ transporting, lysosomal 70kDa, V1 subunit A (ATP6V1A), mRNA [NM_174504]
A_73_P039091	511135	ACLY	1.52024	0.024211	ATP citrate lyase (ACLY), mRNA [NM_001037457]
A_73_P500348	509093	TBC1D12	1.52014	0.0135853	TBC1 domain family, member 12 (TBC1D12), mRNA [NM_001206699]
A_73_P038696	281597	ACTR3	1.52003	0.0219721	ARP3 actin-related protein 3 homolog (yeast) (ACTR3), mRNA [NM_174226]
A_73_P105301	788425	AKR7A3	1.52003	0.0453266	aldo-keto reductase family 7, member A2 (aflatoxin aldehyde reductase), mRNA (cDNA clone IMAGE:8013115), partial cds. [BC149540]
A_73_P040521	616871	UQCRB	1.51992	0.0366724	ubiquinol-cytochrome c reductase binding protein (UQCRB), nuclear gene encoding mitochondrial protein, mRNA [NM_001034797]
A_73_113633	100607974	MNF1	1.51982	0.0118968	mitochondrial nucleoid factor 1 (MNF1), nuclear gene encoding mitochondrial protein, mRNA [NM_001206614]
A_73_P355741	511254	NRD1	1.51971	0.0178693	nardilysin (N-arginine dibasic convertase) (NRD1), mRNA [NM_001206991]
A_73_P297316	532586	DEPDC7	1.5194	0.0212347	DEP domain containing 7 (DEPDC7), mRNA [NM_001192730]
A_73_P227992	508009	ARHGAP42	1.51929	0.0210189	rho GTPase-activating protein 10-like [Source:RefSeq peptide;Acc:NP_001068811] [ENSBTAT00000005797]
A_73_P254521	767921	C24H18orf32	1.51929	0.0316619	chromosome 24 open reading frame, human C18orf32 (C24H18orf32), mRNA [NM_001195062]
A_73_P492128	615091		1.51908	0.0185585	histone H2B [Source:RefSeq peptide;Acc:NP_001099113] [ENSBTAT00000046019]
A_73_P130109	511011	CXHXorf26	1.51908	0.016212	chromosome X open reading frame 26 [Source:HGNC Symbol;Acc:28790] [ENSBTAT00000004701]
A_73_P295301	529761	TMED10	1.51908	0.0359894	transmembrane emp24-like trafficking protein 10 (yeast) (TMED10), mRNA [NM_001040549]
A_73_108764	537938	CPPED1	1.51898	0.0309027	hypothetical protein FLJ11151 (FLJ11151), mRNA, complete cds. [BT021677]
A_73_P047021	511345	AGA	1.51887	0.0408766	aspartylglucosaminidase (AGA), mRNA [NM_001075511]
A_73_119315	511121	USP47	1.51887	0.0157251	ubiquitin specific peptidase 47 (USP47), mRNA [NM_001243290]
A_73_121292	327688	COX7A2	1.51877	0.0191718	cytochrome c oxidase subunit VIIa polypeptide 2 (liver) (COX7A2), nuclear gene encoding mitochondrial protein, mRNA [NM_175807]
A_73_P068851	539267	LINS	1.51866	0.0162745	lines homolog (Drosophila) (LINS), mRNA [NM_001205649]
A_73_P269961	527964	PARD3	1.51856	0.0281275	par-3 partitioning defective 3 homolog (C. elegans) [Source:HGNC Symbol;Acc:16051] [ENSBTAT00000019972]
A_73_103821	613732	APITD1	1.51845	0.0339404	apoptosis-inducing, TAF9-like domain 1 (APITD1), mRNA [NM_001038576]
A_73_102782	515569	EBP	1.51845	0.0166478	emopamil binding protein (sterol isomerase) (EBP), mRNA [NM_001034500]
A_73_P380966	523902	VRK2	1.51845	0.00335999	vaccinia related kinase 2 (VRK2), mRNA [NM_001075851]
A_73_P250811	282258	IFNAR2	1.51835	0.0122783	interferon (alpha, beta and omega) receptor 2 (IFNAR2), mRNA [NM_174553]
A_73_P036446	522621	SNRPG	1.51835	0.0120038	small nuclear ribonucleoprotein polypeptide G (SNRPG), mRNA [NM_001040543]
A_73_P030446	518186	PHF6	1.51824	0.0274242	PHD finger protein 6 (PHF6), mRNA [NM_001075769]
A_73_P049346	508172	FBXO11	1.51813	0.0184598	F-box protein 11 (FBXO11), mRNA [NM_001101894]
A_73_P107826	507496	HGD	1.51813	0.034211	homogentisate 1,2-dioxygenase (HGD), mRNA [NM_001144852]
A_73_P084776	507168	RPL23A	1.51803	0.00809519	ribosomal protein L23a (RPL23A), mRNA [NM_001045958]
A_73_107769	100337215		1.51792	0.0156761	peptidylprolyl isomerase A (cyclophilin A) [Source:HGNC Symbol;Acc:9253] [ENSBTAT00000009936]
A_73_P117416	533922	NAA30	1.51792	0.0199219	N(alpha)-acetyltransferase 30, NatC catalytic subunit (NAA30), mRNA [NM_001206037]
A_73_P042506	615804	RAB12	1.51792	0.0171962	RAB12, member RAS oncogene family (RAB12), mRNA [NM_001102292]
A_73_P090611	538284	USP15	1.51792	0.0270068	ubiquitin specific peptidase 15 (USP15), mRNA [NM_001046430]
A_73_103913	539223	CERS2	1.51782	0.0325524	ceramide synthase 2 (CERS2), mRNA [NM_001034667]
A_73_P110966	281078	CLTA	1.51771	0.0230431	Clathrin light chain A [Source:UniProtKB/Swiss-Prot;Acc:P04973] [ENSBTAT00000055956]
A_73_P348071	512694	RBM17	1.51771	0.0154166	RNA binding motif protein 17 (RBM17), mRNA [NM_001101083]
A_73_109622	532455	BIVM	1.51761	0.0171045	basic, immunoglobulin-like variable motif containing (BIVM), mRNA [NM_001206453]
A_73_P037326	517097	CTCF	1.51761	0.0102775	CCCTC-binding factor (zinc finger protein) (CTCF), mRNA [NM_001075748]
A_73_P032011	511671	CXCL16	1.51719	0.0147041	chemokine (C-X-C motif) ligand 16 (CXCL16), mRNA [NM_001046095]
A_73_116738	537379	RBP1	1.51719	0.0152201	retinol binding protein 1, cellular (RBP1), mRNA [NM_001025343]
A_73_118191	519058	EDEM3	1.51708	0.0477881	ER degradation enhancer, mannosidase alpha-like 3 (EDEM3), mRNA [NM_001205853]
A_73_P130306	282133	ADORA1	1.51698	0.0176644	adenosine A1 receptor (ADORA1), mRNA [NM_174497]
A_73_117008	514473	ATRX	1.51687	0.0135608	alpha thalassemia/mental retardation syndrome X-linked [Source:HGNC Symbol;Acc:886] [ENSBTAT00000061308]
A_73_104797	786496	ZNF318	1.51687	0.0375135	PREDICTED: zinc finger protein 318 (ZNF318), mRNA [XM_001254158]
A_73_112432	3283889	CYTB	1.51677	0.0123519	Cytochrome b [Source:UniProtKB/Swiss-Prot;Acc:P00157] [ENSBTAT00000060567]
A_73_P051101	615435	APLNR	1.51666	0.0433724	apelin receptor (APLNR), mRNA [NM_001102524]
A_73_104363	535054	PELI1	1.51666	0.0438067	pellino homolog 1 (Drosophila) (PELI1), mRNA [NM_001078004]
A_73_P031351	515509	SUGT1	1.51666	0.00866686	SGT1, suppressor of G2 allele of SKP1 (S. cerevisiae) (SUGT1), mRNA [NM_001046203]
A_73_P039656	789389	WHSC2	1.51666	0.00524556	Wolf-Hirschhorn syndrome candidate 2 (WHSC2), mRNA [NM_001102353]
A_73_105246	513829	EIF2AK4	1.51656	0.027518	eukaryotic translation initiation factor 2 alpha kinase 4 [Source:HGNC Symbol;Acc:19687] [ENSBTAT00000019083]
A_73_P062481	614915	HMGN1	1.51656	0.00678683	high mobility group nucleosome binding domain 1 (HMGN1), mRNA [NM_001034772]
A_73_P105676	767886	LZIC	1.51656	0.00901285	leucine zipper and CTNNBIP1 domain containing, mRNA (cDNA clone IMAGE:7953685), partial cds. [BC103024]
A_73_P295946	532989	DYRK1A	1.51603	0.0288063	dual-specificity tyrosine-(Y)-phosphorylation regulated kinase 1A (DYRK1A), mRNA [NM_001206014]
A_73_P118821	513692	SPEN	1.51593	0.0217997	spen homolog, transcriptional regulator (Drosophila) [Source:HGNC Symbol;Acc:17575] [ENSBTAT00000061139]
A_73_117074	514674	TARBP2	1.51582	0.0172946	TAR (HIV-1) RNA binding protein 2 (TARBP2), mRNA [NM_001075678]
A_73_P051841	529873	CADM1	1.51572	0.0234181	cell adhesion molecule 1 (CADM1), mRNA [NM_001038558]
A_73_113893	327673	NDUFA1	1.51572	0.0237131	NADH dehydrogenase (ubiquinone) 1 alpha subcomplex, 1, 7.5kDa (NDUFA1), nuclear gene encoding mitochondrial protein, mRNA [NM_175794]
A_73_P032936	286873	RPS4Y1	1.51561	0.0352192	ribosomal protein S4, Y-linked 1 (RPS4Y1), mRNA [NM_001082422]
A_73_111349	505515	ADH5	1.51551	0.0334539	alcohol dehydrogenase 5 (class III), chi polypeptide (ADH5), mRNA [NM_001034249]
A_73_107889	540993	DHX57	1.51551	0.0107443	DEAH (Asp-Glu-Ala-Asp/His) box polypeptide 57 (DHX57), mRNA [NM_001206051]
A_73_P288641	338040	ATP5I	1.5153	0.00836768	ATP synthase, H+ transporting, mitochondrial Fo complex, subunit E (ATP5I), nuclear gene encoding mitochondrial protein, mRNA [NM_176639]
A_73_116653	280687	F5	1.51519	0.040749	coagulation factor V (proaccelerin, labile factor) (F5), mRNA [NM_173879]
A_73_115874	510125	LIN7C	1.51519	0.0357461	lin-7 homolog C (C. elegans) (LIN7C), mRNA [NM_001075431]
A_73_P204272	534185	MRPS31	1.51509	0.019243	mitochondrial ribosomal protein S31 (MRPS31), nuclear gene encoding mitochondrial protein, mRNA [NM_001076015]
A_73_117305	536759	FER	1.51498	0.0338833	fer (fps/fes related) tyrosine kinase (FER), mRNA [NM_001191336]
A_73_P306811	525337	PCM1	1.51488	0.00436159	pericentriolar material 1 [Source:HGNC Symbol;Acc:8727] [ENSBTAT00000061016]
A_73_P274081	540258	RBM25	1.51488	0.015843	RNA binding motif protein 25 [Source:HGNC Symbol;Acc:23244] [ENSBTAT00000022826]
A_73_115518	616718	BRP44	1.51477	0.0233216	brain protein 44 (BRP44), mRNA [NM_001193121]
A_73_P034221	540411	MAPK1IP1L	1.51477	0.018344	mitogen-activated protein kinase 1 interacting protein 1-like (MAPK1IP1L), mRNA [NM_001014963]
A_73_P110166	535768	MTO1	1.51477	0.0152777	mitochondrial translation optimization 1 homolog (S. cerevisiae) (MTO1), nuclear gene encoding mitochondrial protein, mRNA [NM_001076069]
A_73_P279606	510368	LRRFIP2	1.51446	0.0482027	leucine rich repeat (in FLII) interacting protein 2 (LRRFIP2), mRNA [NM_001038070]
A_73_P088458	534546	PMPCB	1.51446	0.0436708	peptidase (mitochondrial processing) beta (PMPCB), nuclear gene encoding mitochondrial protein, mRNA [NM_001034613]
A_73_120992	100505379	SNHG3	1.51446	0.018923	small nucleolar RNA host gene 3 (non-protein coding) (SNHG3), non-coding RNA [NR_036663]
A_73_P195827	100126272	CD302	1.51435	0.0429603	CD302 molecule (CD302), mRNA [NM_001110191]
A_73_P046711	513231	GTF2B	1.51425	0.0280078	general transcription factor IIB (GTF2B), mRNA [NM_001046142]
A_73_P085516	514046	RPL17	1.51425	0.0242956	ribosomal protein L17 (RPL17), mRNA [NM_001034459]
A_73_107421	513700	ITIH4	1.51414	0.0384057	inter-alpha-trypsin inhibitor heavy chain family, member 4 (ITIH4), mRNA [NM_001015590]
A_73_P078641	615950	SMS	1.51393	0.0459225	spermine synthase (SMS), mRNA [NM_001035471]
A_73_109224	512781	ARL13B	1.51372	0.00346274	Uncharacterized protein [Source:UniProtKB/TrEMBL;Acc:F1MNI8] [ENSBTAT00000006796]
A_73_113136	784894	TGFBR3	1.51372	0.00732225	PREDICTED: transforming growth factor, beta receptor III (TGFBR3), mRNA [XM_001253071]
A_73_P045516	768057	HIGD1D	1.51362	0.0254537	HIG1 domain family, member 1D (HIGD1D), mRNA [NM_001077114]
A_73_105796	100141158	USP48	1.51362	0.0135928	ubiquitin specific peptidase 48 [Source:HGNC Symbol;Acc:18533] [ENSBTAT00000009110]
A_73_P041801	530941	EPB41L5	1.51351	0.0305938	erythrocyte membrane protein band 4.1 like 5 (EPB41L5), mRNA [NM_001035384]
A_73_106415	540888	PTPN2	1.51341	0.0402411	tyrosine-protein phosphatase non-receptor type 2 [Source:RefSeq peptide;Acc:NP_001030508] [ENSBTAT00000013969]
A_73_P045416	509696	PDSS1	1.5133	0.042425	prenyl (decaprenyl) diphosphate synthase, subunit 1 (PDSS1), mRNA [NM_001100331]
A_73_P049666	533951	PLRG1	1.5133	0.00193165	pleiotropic regulator 1 (PLRG1), mRNA [NM_001046362]
A_73_110219	407101	TJP2	1.5132	0.0337969	tight junction protein 2 (zona occludens 2) (TJP2), mRNA [NM_001102482]
A_73_113516	515359	CA5A	1.51309	0.0185207	carbonic anhydrase VA, mitochondrial (CA5A), nuclear gene encoding mitochondrial protein, mRNA [NM_001192409]
A_73_100463	512756	COPS6	1.51309	0.0077168	COP9 constitutive photomorphogenic homolog subunit 6 (Arabidopsis) (COPS6), mRNA [NM_001101963]
A_73_104060	533574	ZFAND1	1.51309	0.0248549	Uncharacterized protein [Source:UniProtKB/TrEMBL;Acc:F1MUK9] [ENSBTAT00000004666]
A_73_P033991	613426	TMEM167B	1.51299	0.0230779	transmembrane protein 167B (TMEM167B), mRNA [NM_001128503]
A_73_P053096	337887	ATP5G2	1.51288	0.0434192	ATP synthase, H+ transporting, mitochondrial F0 complex, subunit C2 (subunit 9) (ATP5G2), nuclear gene encoding mitochondrial protein, mRNA [NM_176613]
A_73_P504473	538606	PPP1R12A	1.51267	0.0181485	protein phosphatase 1, regulatory subunit 12A (PPP1R12A), mRNA [NM_001102217]
A_73_101760	504393	TMEM25	1.51267	0.0397441	transmembrane protein 25 (TMEM25), mRNA [NM_001083639]
A_73_105221	529366		1.51257	0.00218479	sarcolemma associated protein [Source:HGNC Symbol;Acc:16643] [ENSBTAT00000061439]
A_73_P115086	617720	NUDT12	1.51257	0.0308749	nudix (nucleoside diphosphate linked moiety X)-type motif 12 (NUDT12), mRNA [NM_001046608]
A_73_119956	509587	ATG16L1	1.51246	0.0474583	ATG16 autophagy related 16-like 1 (S. cerevisiae) (ATG16L1), mRNA [NM_001191389]
A_73_118097	506043	FKBP11	1.51225	0.0267372	FK506 binding protein 11, 19 kDa (FKBP11), mRNA [NM_001045932]
A_73_P349666	616164	CHMP4B	1.51215	0.0167358	charged multivesicular body protein 4B (CHMP4B), mRNA [NM_001128506]
A_73_116109	614659	FAM174A	1.51215	0.0133526	family with sequence similarity 174, member A (FAM174A), mRNA [NM_001206184]
A_73_117240	511229	LOC511229	1.51215	0.0465598	PREDICTED: caspase recruitment domain family, member 8-like (LOC511229), mRNA [XM_588526]
A_73_P276536	532622	SETD8	1.51215	0.022145	SET domain containing (lysine methyltransferase) 8 (SETD8), mRNA [NM_001046330]
A_73_P312271	539120	VEZF1	1.51215	0.0094854	vascular endothelial zinc finger 1 (VEZF1), mRNA [NM_001102227]
A_73_P033066	280712	ADA	1.51194	0.0409837	adenosine deaminase (ADA), mRNA [NM_173887]
A_73_113662	614538	DAD1	1.51194	0.0331632	defender against cell death 1 (DAD1), mRNA [NM_001034761]
A_73_106345	513856	A2M	1.51183	0.00941959	alpha-2-macroglobulin (A2M), mRNA [NM_001109795]
A_73_P443386	534539	BRWD3	1.51183	0.0185483	bromodomain and WD repeat domain containing 3 [Source:HGNC Symbol;Acc:17342] [ENSBTAT00000021597]
A_73_P052091	782956	CCDC126	1.51183	0.0430166	coiled-coil domain containing 126 (CCDC126), mRNA [NM_001082472]
A_73_P036396	404137	RPL27	1.51183	0.0146216	BP109833 ORCS bovine utero-placenta cDNA cDNA clone ORCS13711 3', mRNA sequence [BP109833]
A_73_P037116	530464	RPS24	1.51183	0.0212211	ribosomal protein S24 (RPS24), mRNA [NM_001025339]
A_73_P130811	523889	ATP13A3	1.51173	0.0195974	ATPase type 13A3 (ATP13A3), mRNA [NM_001192585]
A_73_109497	338040	ATP5I	1.51162	0.0179158	ATP synthase, H+ transporting, mitochondrial Fo complex, subunit E (ATP5I), nuclear gene encoding mitochondrial protein, mRNA [NM_176639]
A_73_114934	523902	VRK2	1.51162	0.00897904	vaccinia related kinase 2 (VRK2), mRNA [NM_001075851]
A_73_P077081	539315	PCF11	1.51152	0.0123142	PCF11, cleavage and polyadenylation factor subunit, homolog (S. cerevisiae) [Source:HGNC Symbol;Acc:30097] [ENSBTAT00000020320]
A_73_P386556	534620	TAOK3	1.51152	0.0178184	TAO kinase 3 (TAOK3), mRNA [NM_001206058]
A_73_P275096	614573	SLC16A7	1.51142	0.0342214	solute carrier family 16, member 7 (monocarboxylic acid transporter 2) (SLC16A7), mRNA [NM_001076336]
A_73_P053461	3283882	ATP6	1.51131	0.0101449	ATP synthase subunit a [Source:UniProtKB/Swiss-Prot;Acc:P00847] [ENSBTAT00000060539]
A_73_101243	506264	CRIM1	1.51121	0.0419998	cysteine rich transmembrane BMP regulator 1 (chordin-like) (CRIM1), mRNA [NM_001205298]
A_73_P095472	784123		1.5111	0.00831493	serine/arginine repetitive matrix 1 [Source:HGNC Symbol;Acc:16638] [ENSBTAT00000061408]
A_73_P052076	513242	TMBIM4	1.511	0.028812	transmembrane BAX inhibitor motif containing 4 (TMBIM4), mRNA [NM_001014914]
A_73_P034761	515744	FASTKD1	1.51089	0.0384631	FAST kinase domains 1 (FASTKD1), mRNA [NM_001102031]
A_73_P037131	287016	H2AFZ	1.51089	0.0190442	H2A histone family, member Z (H2AFZ), mRNA [NM_174809]
A_73_P035366	615692	SAP18	1.51068	0.0107924	Sin3A-associated protein, 18kDa (SAP18), mRNA [NM_001035467]
A_73_P034031	538905	FNDC5	1.51058	0.0232988	fibronectin type III domain containing 5 (FNDC5), mRNA [NM_001105421]
A_73_119533	768007	COG8	1.51047	0.0300283	component of oligomeric golgi complex 8 (COG8), mRNA [NM_001077067]
A_73_P050866	534170	ZNF274	1.51047	0.000721651	zinc finger protein 274 (ZNF274), mRNA [NM_001101153]
A_73_P414921	615447	NME2	1.51016	0.0382022	non-metastatic cells 2, protein (NM23B) expressed in (NME2), mRNA [NM_001076376]
A_73_105835	533284	RAB3IP	1.51016	0.0239714	RAB3A interacting protein (rabin3) (RAB3IP), mRNA [NM_001046347]
A_73_P103816	539898	ZBED5	1.51016	0.010762	zinc finger, BED-type containing 5 (ZBED5), mRNA [NM_001099388]
A_73_110323	505503	ASCC2	1.51005	0.0180784	activating signal cointegrator 1 complex subunit 2 (ASCC2), mRNA [NM_001015524]
A_73_P085156	508660	DDX46	1.51005	0.00945901	Uncharacterized protein [Source:UniProtKB/TrEMBL;Acc:F1MX40] [ENSBTAT00000028682]
A_73_P292471	282691	HMGB1	1.51005	0.014468	high mobility group box 1 (HMGB1), mRNA [NM_176612]
A_73_P178322	515299	MED4	1.51005	0.0238326	mediator complex subunit 4 (MED4), mRNA [NM_001034486]
A_73_P251526	613610	PDHB	1.50995	0.045505	pyruvate dehydrogenase (lipoamide) beta (PDHB), nuclear gene encoding mitochondrial protein, mRNA [NM_001035435]
A_73_114038	783572	ADK	1.50984	0.0111572	adenosine kinase (ADK), mRNA [NM_001076066]
A_73_P030511	617720	NUDT12	1.50984	0.0196139	nudix (nucleoside diphosphate linked moiety X)-type motif 12 (NUDT12), mRNA [NM_001046608]
A_73_116046	506184	HEXDC	1.50974	0.00244882	hexosaminidase (glycosyl hydrolase family 20, catalytic domain) containing (HEXDC), mRNA [NM_001101864]
A_73_P070091	540168	DROSHA	1.50964	0.0058251	drosha, ribonuclease type III [Source:HGNC Symbol;Acc:17904] [ENSBTAT00000023346]
A_73_P077776	540179	GPC4	1.50964	0.0156865	glypican 4 (GPC4), mRNA [NM_001205784]
A_73_P034396	508042	USP4	1.50964	0.00895711	ubiquitin specific peptidase 4 (proto-oncogene) (USP4), mRNA [NM_001100319]
A_73_P046961	281589	ABCF1	1.50953	0.0144233	ATP-binding cassette, sub-family F (GCN20), member 1 (ABCF1), mRNA [NM_001206909]
A_73_114011	525380	IER2	1.50953	0.0110686	immediate early response 2 (IER2), mRNA [NM_001075871]
A_73_P343431	538594	CREBZF	1.50943	0.0408308	CREB/ATF bZIP transcription factor (CREBZF), mRNA [NM_001099088]
A_73_P047426	539067	LRIF1	1.50943	0.00175741	receptor-interacting factor 1 [Source:RefSeq peptide;Acc:NP_001095694] [ENSBTAT00000016798]
A_73_118950	511294	RPF2	1.50943	0.0261995	ribosome production factor 2 homolog (S. cerevisiae) (RPF2), mRNA [NM_001046083]
A_73_113063	282855	PCK1	1.50932	0.0348814	phosphoenolpyruvate carboxykinase 1 (soluble) (PCK1), mRNA [NM_174737]
A_73_P030531	535305	ALKBH7	1.50911	0.00737738	alkB, alkylation repair homolog 7 (E. coli) (ALKBH7), mRNA [NM_001046402]
A_73_P069311	532685	SNX6	1.50911	0.0416958	sorting nexin 6 (SNX6), mRNA [NM_001046331]
A_73_P382311	514936	TMEM51	1.50911	0.0402722	transmembrane protein 51 (TMEM51), mRNA [NM_001098975]
A_73_P496198	515895	C27H8orf40	1.5088	0.0184281	chromosome 27 open reading frame, human C8orf40 (C27H8orf40), transcript variant 1, mRNA [NM_001098040]
A_73_P034316	505242	SLC9A3R1	1.50859	0.0064789	solute carrier family 9 (sodium/hydrogen exchanger), member 3 regulator 1 (SLC9A3R1), mRNA [NM_001077852]
A_73_105988	286864	LIPT1	1.50838	0.0295326	lipoyltransferase 1 (LIPT1), nuclear gene encoding mitochondrial protein, mRNA [NM_174795]
A_73_109178	535372	SGCB	1.50838	0.0148179	sarcoglycan, beta (43kDa dystrophin-associated glycoprotein) (SGCB), mRNA [NM_001102188]
A_73_P044436	538366	SNX18	1.50838	0.0277688	sorting nexin 18 (SNX18), mRNA [NM_001083731]
A_73_P034811	281584	ABCA4	1.50817	0.022611	ATP-binding cassette, sub-family A (ABC1), member 4 (ABCA4), mRNA [NM_174221]
A_73_113298	785762	LOC785762	1.50817	0.0469776	dihydrodiol dehydrogenase 3 (LOC785762), mRNA [NM_001166225]
A_73_P443316	540258	RBM25	1.50817	0.0172797	RNA binding motif protein 25 [Source:HGNC Symbol;Acc:23244] [ENSBTAT00000022826]
A_73_P053236	782021		1.50807	0.0306558	0
A_73_P294156	616545	SKAP2	1.50807	0.032233	src kinase associated phosphoprotein 2 (SKAP2), mRNA [NM_001038214]
A_73_P266171	533726	DHCR24	1.50786	0.0216903	24-dehydrocholesterol reductase (DHCR24), mRNA [NM_001103276]
[truncated: 93 more rows]

## Sheet: DIA summary
Category	K vs. OVE		50
1. Metabolism	34.0365	2.0502	-25
0.1 Metabolic Pathways	31.0354	3.33376	25
1.1 Carbohydrate Metabolism	39.2118	-0.401735
1.2 Energy Metabolism	36.9564	-0.751219
1.3 Lipid Metabolism	30.0268	2.44999
1.4 Nucleotide Metabolism	28.2967	12.2081
1.5 Amino Acid Metabolism	21.4784	12.1203
1.6 Metabolism of Other Amino Acids	37.1558	-6.32198
1.7 Glycan Biosynthesis and Metabolism	39.2319	-3.39634
1.8 Metabolism of Cofactors and Vitamins	33.7531	5.45429
1.9 Metabolism of Terpenoids and Polyketides	23.153	23.153
1.10 Biosynthesis of Other Secondary Metabolites	108.074	-69.4945
1.11 Xenobiotics Biodegradation and Metabolism	32.7729	10.4444
2. Genetic Information Processing	34.8065	20.7624
2.1 Transcription	31.8487	30.4473
2.2 Translation	43.6509	15.6927
2.3 Folding, Sorting and Degradation	30.3654	13.0308
2.4 Replication and Repair	33.9544	30.8456
3. Environmental Information Processing	40.6732	-9.74235
3.1 Membrane transport
3.2 Signal Transduction	43.7422	-12.7068
3.3 Signaling Molecules and Interaction	32.2333	-1.59014
4. Cellular Processes	38.8428	-3.6739
4.1 Transport and Catabolism	35.0453	-5.6768
4.2 Cell Motility	34.0497	-3.88091
4.3 Cell Growth and Death	36.4192	2.49118
4.4 Cell Communication	47.2115	-7.2836
5. Organismal Systems	38.9229	-8.30068
5.1 Immune System	27.5913	-0.902991
5.2 Endocrine System	44.2809	-12.466
5.3 Circulatory System	45.81	10.5367
5.4 Digestive System	41.0475	-7.74056
5.5 Excretory System	33.0737	-12.6086
5.6 Nervous System	46.7349	-17.9517
5.7 Sensory System	66.5725	-21.4312
5.8 Development	37.6995	-17.2912
5.9 Environmental Adaptation	57.2131	-6.31732

## Sheet: DIA Flux and Impact
					Flux	=	-25	-12.5	0	12.5	25		Impact	=	0	6.25	12.5	25	50
			PATHWAY
Path ID	CATEGORY	SUB-CATEGORY	n= 10 most impacted terms; n= 10% most impacted terms		K vs OVE
bta01100	1. Metabolism	0.1 Metabolic pathways	Metabolic pathways	31.0354	31.0354	3.33376															1
bta00010	1. Metabolism	1.1 Carbohydrate Metabolism	Glycolysis / Gluconeogenesis	33.6514	33.6514	-18.8288															1
bta00020	1. Metabolism	1.1 Carbohydrate Metabolism	Citrate cycle (TCA cycle)	30.0069	30.0069	9.39086															1
bta00030	1. Metabolism	1.1 Carbohydrate Metabolism	Pentose phosphate pathway	73.801	73.801	-31.0693															1
bta00040	1. Metabolism	1.1 Carbohydrate Metabolism	Pentose and glucuronate interconversions	26.6476	26.6476	26.6476															1
bta00051	1. Metabolism	1.1 Carbohydrate Metabolism	Fructose and mannose metabolism	45.1025	45.1025	-31.8344															1
bta00052	1. Metabolism	1.1 Carbohydrate Metabolism	Galactose metabolism	24.8662	24.8662	13.6807															1
bta00053	1. Metabolism	1.1 Carbohydrate Metabolism	Ascorbate and aldarate metabolism	43.1126	43.1126	18.4665															1
bta00500	1. Metabolism	1.1 Carbohydrate Metabolism	Starch and sucrose metabolism	19.7762	19.7762	19.7762															1
bta00520	1. Metabolism	1.1 Carbohydrate Metabolism	Amino sugar and nucleotide sugar metabolism	36.5707	36.5707	-6.50802															1
bta00562	1. Metabolism	1.1 Carbohydrate Metabolism	Inositol phosphate metabolism	55.1006	55.1006	-37.6559															1
bta00620	1. Metabolism	1.1 Carbohydrate Metabolism	Pyruvate metabolism	38.746	38.746	5.83985															1
bta00630	1. Metabolism	1.1 Carbohydrate Metabolism	Glyoxylate and dicarboxylate metabolism	50.0238	50.0238	12.9149															1
bta00640	1. Metabolism	1.1 Carbohydrate Metabolism	Propanoate metabolism	44.1583	44.1583	4.20086															1
bta00650	1. Metabolism	1.1 Carbohydrate Metabolism	Butanoate metabolism	27.4019	27.4019	9.35466															1
bta00190	1. Metabolism	1.2 Energy Metabolism	Oxidative phosphorylation	33.907	33.907	20.7721															1
bta00910	1. Metabolism	1.2 Energy Metabolism	Nitrogen metabolism	40.0058	40.0058	-22.2746															1
bta00920	1. Metabolism	1.2 Energy Metabolism	Sulfur metabolism	0																	1
bta00061	1. Metabolism	1.3 Lipid Metabolism	Fatty acid biosynthesis	73.8727	73.8727	-30.928															1
bta00062	1. Metabolism	1.3 Lipid Metabolism	Fatty acid elongation in mitochondria	13.4629	13.4629	13.4629
bta00071	1. Metabolism	1.3 Lipid Metabolism	Fatty acid metabolism	37.7194	37.7194	-16.5158															1
bta00072	1. Metabolism	1.3 Lipid Metabolism	Synthesis and degradation of ketone bodies	21.1147	21.1147	21.1147															1
bta00100	1. Metabolism	1.3 Lipid Metabolism	Steroid biosynthesis	44.7337	44.7337	9.77563															1
bta00120	1. Metabolism	1.3 Lipid Metabolism	Primary bile acid biosynthesis	18.0383	18.0383	18.0383															1
bta00140	1. Metabolism	1.3 Lipid Metabolism	Steroid hormone biosynthesis	38.9522	38.9522	10.6763															1
bta00561	1. Metabolism	1.3 Lipid Metabolism	Glycerolipid metabolism	10.8334	10.8334	-2.12573															1
bta00564	1. Metabolism	1.3 Lipid Metabolism	Glycerophospholipid metabolism	23.0317	23.0317	-0.647374
bta00565	1. Metabolism	1.3 Lipid Metabolism	Ether lipid metabolism	18.816	18.816	2.41321															1
bta00590	1. Metabolism	1.3 Lipid Metabolism	Arachidonic acid metabolism	24.302	24.302	1.92797															1
bta00591	1. Metabolism	1.3 Lipid Metabolism	Linoleic acid metabolism	32.7924	32.7924	3.49454															1
bta00592	1. Metabolism	1.3 Lipid Metabolism	alpha-Linolenic acid metabolism	5.68133	5.68133	5.68133															1
bta00600	1. Metabolism	1.3 Lipid Metabolism	Sphingolipid metabolism	44.4087	44.4087	4.60878
bta01040	1. Metabolism	1.3 Lipid Metabolism	Biosynthesis of unsaturated fatty acids	42.6431	42.6431	-4.22697
bta00230	1. Metabolism	1.4 Nucleotide Metabolism	Purine metabolism	28.3389	28.3389	10.8355															1
bta00240	1. Metabolism	1.4 Nucleotide Metabolism	Pyrimidine metabolism	28.2546	28.2546	13.5806															1
bta00250	1. Metabolism	1.5 Amino Acid Metabolism	Alanine, aspartate and glutamate metabolism	18.9223	18.9223	18.9223															1
bta00260	1. Metabolism	1.5 Amino Acid Metabolism	Glycine, serine and threonine metabolism	33.9574	33.9574	26.5142															1
bta00270	1. Metabolism	1.5 Amino Acid Metabolism	Cysteine and methionine metabolism	34.3805	34.3805	19.3622															1
bta00280	1. Metabolism	1.5 Amino Acid Metabolism	Valine, leucine and isoleucine degradation	33.3677	33.3677	8.93126															1
bta00290	1. Metabolism	1.5 Amino Acid Metabolism	Valine, leucine and isoleucine biosynthesis	7.97784	7.97784	7.97784															1
bta00300	1. Metabolism	1.5 Amino Acid Metabolism	Lysine biosynthesis	0
bta00310	1. Metabolism	1.5 Amino Acid Metabolism	Lysine degradation	24.7701	24.7701	7.32069															1
bta00330	1. Metabolism	1.5 Amino Acid Metabolism	Arginine and proline metabolism	28.1644	28.1644	15.8108															1
bta00340	1. Metabolism	1.5 Amino Acid Metabolism	Histidine metabolism	15.3636	15.3636	15.3636															1
bta00350	1. Metabolism	1.5 Amino Acid Metabolism	Tyrosine metabolism	13.5062	13.5062	-7.98828															1
bta00360	1. Metabolism	1.5 Amino Acid Metabolism	Phenylalanine metabolism	5.36358	5.36358	5.36358															1
bta00380	1. Metabolism	1.5 Amino Acid Metabolism	Tryptophan metabolism	20.4891	20.4891	15.7452															1
bta00400	1. Metabolism	1.5 Amino Acid Metabolism	Phenylalanine, tyrosine and tryptophan biosynthesis	0																	1
bta00410	1. Metabolism	1.6 Metabolism of Other Amino Acids	beta-Alanine metabolism	17.5354	17.5354	17.5354															1
bta00430	1. Metabolism	1.6 Metabolism of Other Amino Acids	Taurine and hypotaurine metabolism	31.6225	31.6225	-31.6225															1
bta00450	1. Metabolism	1.6 Metabolism of Other Amino Acids	Selenoamino acid metabolism	64.0044	64.0044	13.7836															1
bta00460	1. Metabolism	1.6 Metabolism of Other Amino Acids	Cyanoamino acid metabolism	42.1633	42.1633	-42.1633															1
bta00471	1. Metabolism	1.6 Metabolism of Other Amino Acids	D-Glutamine and D-glutamate metabolism	0																	1
bta00472	1. Metabolism	1.6 Metabolism of Other Amino Acids	D-Arginine and D-ornithine metabolism	0																	1
bta00480	1. Metabolism	1.6 Metabolism of Other Amino Acids	Glutathione metabolism	30.4533	30.4533	10.857															1
bta00510	1. Metabolism	1.7 Glycan Biosynthesis and Metabolism	N-Glycan biosynthesis	26.8908	26.8908	15.7941															1
bta00511	1. Metabolism	1.7 Glycan Biosynthesis and Metabolism	Other glycan degradation	92.187	92.187	-27.9977															1
bta00512	1. Metabolism	1.7 Glycan Biosynthesis and Metabolism	O-Glycan biosynthesis	39.2935	39.2935	-21.1281															1
bta00514	1. Metabolism	1.7 Glycan Biosynthesis and Metabolism	O-Mannosyl glycan biosynthesis	33.2451	33.2451	-11.5359															1
bta00531	1. Metabolism	1.7 Glycan Biosynthesis and Metabolism	Glycosaminoglycan degradation	48.4149	48.4149	-27.0417															1
bta00532	1. Metabolism	1.7 Glycan Biosynthesis and Metabolism	Glycosaminoglycan biosynthesis - chondroitin sulfate	16.3005	16.3005	16.3005															1
bta00533	1. Metabolism	1.7 Glycan Biosynthesis and Metabolism	Glycosaminoglycan biosynthesis - keratan sulfate	23.5736	23.5736	23.5736															1
bta00534	1. Metabolism	1.7 Glycan Biosynthesis and Metabolism	Glycosaminoglycan biosynthesis - heparan sulfate	25.3204	25.3204	-3.991															1
bta00563	1. Metabolism	1.7 Glycan Biosynthesis and Metabolism	Glycosylphosphatidylinositol(GPI)-anchor biosynthesis	69.86	69.86	-20.88															1
bta00601	1. Metabolism	1.7 Glycan Biosynthesis and Metabolism	Glycosphingolipid biosynthesis - lacto and neolacto series	25.4599	25.4599	-2.92829															1
bta00603	1. Metabolism	1.7 Glycan Biosynthesis and Metabolism	Glycosphingolipid biosynthesis - globo series	24.6518	24.6518	-0.927533															1
bta00604	1. Metabolism	1.7 Glycan Biosynthesis and Metabolism	Glycosphingolipid biosynthesis - ganglio series	45.5852	45.5852	20.0058															1
bta00130	1. Metabolism	1.8 Metabolism of Cofactors and Vitamins	Ubiquinone and other terpenoid-quinone biosynthesis	14.0574	14.0574	14.0574
bta00670	1. Metabolism	1.8 Metabolism of Cofactors and Vitamins	One carbon pool by folate	40.1009	40.1009	-22.6831
bta00730	1. Metabolism	1.8 Metabolism of Cofactors and Vitamins	Thiamine metabolism	24.7352	24.7352	24.7352															1
bta00740	1. Metabolism	1.8 Metabolism of Cofactors and Vitamins	Riboflavin metabolism	126.277	126.277	-50.4795															1
bta00750	1. Metabolism	1.8 Metabolism of Cofactors and Vitamins	Vitamin B6 metabolism	16.0885	16.0885	16.0885															1
bta00760	1. Metabolism	1.8 Metabolism of Cofactors and Vitamins	Nicotinate and nicotinamide metabolism	17.4177	17.4177	17.4177															1
bta00770	1. Metabolism	1.8 Metabolism of Cofactors and Vitamins	Pantothenate and CoA biosynthesis	20.1917	20.1917	20.1917															1
bta00780	1. Metabolism	1.8 Metabolism of Cofactors and Vitamins	Biotin metabolism	0
bta00785	1. Metabolism	1.8 Metabolism of Cofactors and Vitamins	Lipoic acid metabolism	0																	1
bta00790	1. Metabolism	1.8 Metabolism of Cofactors and Vitamins	Folate biosynthesis	15.9706	15.9706	15.9706															1
bta00830	1. Metabolism	1.8 Metabolism of Cofactors and Vitamins	Retinol metabolism	24.8972	24.8972	7.7016															1
bta00860	1. Metabolism	1.8 Metabolism of Cofactors and Vitamins	Porphyrin and chlorophyll metabolism	37.7947	37.7947	11.5428															1
bta00900	1. Metabolism	1.9 Metabolism of Terpenoids and Polyketides	Terpenoid backbone biosynthesis	23.153	23.153	23.153															1
bta00232	1. Metabolism	1.10 Biosynthesis of Other Secondary Metabolites	Caffeine metabolism	108.074	108.074	-69.4945															1
bta00524	1. Metabolism	1.10 Biosynthesis of Other Secondary Metabolites	Butirosin and neomycin biosynthesis	0																	1
bta00980	1. Metabolism	1.11 Xenobiotics Biodegradation and Metabolism	Metabolism of xenobiotics by cytochrome P450	33.3089	33.3089	15.6724															1
bta00982	1. Metabolism	1.11 Xenobiotics Biodegradation and Metabolism	Drug metabolism - cytochrome P450	27.6393	27.6393	13.0048															1
bta00983	1. Metabolism	1.11 Xenobiotics Biodegradation and Metabolism	Drug metabolism - other enzymes	37.3706	37.3706	2.65616															1
bta03020	2. Genetic Information Processing	2.1 Transcription	RNA polymerase	20.3161	20.3161	20.3161															1
bta03022	2. Genetic Information Processing	2.1 Transcription	Basal transcription factors	33.1495	33.1495	33.1495
bta03040	2. Genetic Information Processing	2.1 Transcription	Spliceosome	42.0805	42.0805	37.8763															1
bta00970	2. Genetic Information Processing	2.2 Translation	Aminoacyl-tRNA biosynthesis	31.921	31.921	-6.37289															1
bta03008	2. Genetic Information Processing	2.2 Translation	Ribosome biogenesis in eukaryotes	41.3618	41.3618	13.5979															1
bta03010	2. Genetic Information Processing	2.2 Translation	Ribosome	64.3638	64.3638	59.0906															1
bta03013	2. Genetic Information Processing	2.2 Translation	RNA transport	40.7062	40.7062	9.00103															1
bta03015	2. Genetic Information Processing	2.2 Translation	mRNA surveillance pathway	39.902	39.902	3.1467															1
bta03018	2. Genetic Information Processing	2.3 Folding, Sorting and Degradation	RNA degradation	38.1267	38.1267	14.8814															1
bta03050	2. Genetic Information Processing	2.3 Folding, Sorting and Degradation	Proteasome	28.4536	28.4536	5.50603															1
bta03060	2. Genetic Information Processing	2.3 Folding, Sorting and Degradation	Protein export	38.0149	38.0149	38.0149															1
bta04120	2. Genetic Information Processing	2.3 Folding, Sorting and Degradation	Ubiquitin mediated proteolysis	32.7944	32.7944	18.4611															1
bta04122	2. Genetic Information Processing	2.3 Folding, Sorting and Degradation	Sulfur relay system	27.7216	27.7216	-11.8529															1
bta04130	2. Genetic Information Processing	2.3 Folding, Sorting and Degradation	SNARE interactions in vesicular transport	9.21348	9.21348	-2.56533															1
bta04141	2. Genetic Information Processing	2.3 Folding, Sorting and Degradation	Protein processing in endoplasmic reticulum	38.2334	38.2334	28.7702															1
bta03030	2. Genetic Information Processing	2.4 Replication and Repair	DNA replication	31.5579	31.5579	31.5579															1
bta03410	2. Genetic Information Processing	2.4 Replication and Repair	Base excision repair	32.1999	32.1999	16.6559															1
bta03420	2. Genetic Information Processing	2.4 Replication and Repair	Nucleotide excision repair	54.0686	54.0686	54.0686															1
bta03430	2. Genetic Information Processing	2.4 Replication and Repair	Mismatch repair	25.8628	25.8628	25.8628
bta03440	2. Genetic Information Processing	2.4 Replication and Repair	Homologous recombination	26.0827	26.0827	26.0827															1
bta03450	2. Genetic Information Processing	2.4 Replication and Repair	Non-homologous end-joining	0																	1
bta02010	3. Environmental Information Processing	3.1 Membrane Transport	ABC transporters	0																	1
bta04010	3. Environmental Information Processing	3.2 Signal Transduction	MAPK signaling pathway	43.6498	43.6498	-20.5806															1
bta04012	3. Environmental Information Processing	3.2 Signal Transduction	ErbB signaling pathway	57.4331	57.4331	-27.0957															1
bta04020	3. Environmental Information Processing	3.2 Signal Transduction	Calcium signaling pathway	42.6089	42.6089	-10.1144															1
bta04070	3. Environmental Information Processing	3.2 Signal Transduction	Phosphatidylinositol signaling system	46.3366	46.3366	-22.1674															1
bta04150	3. Environmental Information Processing	3.2 Signal Transduction	mTOR signaling pathway	64.1651	64.1651	-25.3833															1
bta04310	3. Environmental Information Processing	3.2 Signal Transduction	Wnt signaling pathway	30.1838	30.1838	-3.96303															1
bta04330	3. Environmental Information Processing	3.2 Signal Transduction	Notch signaling pathway	41.4226	41.4226	-10.4957															1
bta04340	3. Environmental Information Processing	3.2 Signal Transduction	Hedgehog signaling pathway	41.6047	41.6047	-10.909															1
bta04350	3. Environmental Information Processing	3.2 Signal Transduction	TGF-beta signaling pathway	46.2706	46.2706	19.6135															1
bta04370	3. Environmental Information Processing	3.2 Signal Transduction	VEGF signaling pathway	47.1878	47.1878	-25.6627															1
bta04630	3. Environmental Information Processing	3.2 Signal Transduction	Jak-STAT signaling pathway	20.3013	20.3013	-3.01625															1
bta04060	3. Environmental Information Processing	3.3 Signaling Molecules and Interaction	Cytokine-cytokine receptor interaction	22.6784	22.6784	-4.08605															1
bta04080	3. Environmental Information Processing	3.3 Signaling Molecules and Interaction	Neuroactive ligand-receptor interaction	33.2463	33.2463	-11.2295															1
bta04512	3. Environmental Information Processing	3.3 Signaling Molecules and Interaction	ECM-receptor interaction	36.8491	36.8491	1.98237															1
bta04514	3. Environmental Information Processing	3.3 Signaling Molecules and Interaction	Cell adhesion molecules (CAMs)	36.1593	36.1593	6.97261															1
bta04140	4. Cellular Processes	4.1 Transport and Catabolism	Regulation of autophagy	41.2375	41.2375	-18.4469															1
bta04142	4. Cellular Processes	4.1 Transport and Catabolism	Lysosome	46.3849	46.3849	-21.7245															1
bta04144	4. Cellular Processes	4.1 Transport and Catabolism	Endocytosis	30.2477	30.2477	-5.58682															1
bta04145	4. Cellular Processes	4.1 Transport and Catabolism	Phagosome	33.933	33.933	6.72518															1
bta04146	4. Cellular Processes	4.1 Transport and Catabolism	Peroxisome	23.4234	23.4234	10.649															1
bta04810	4. Cellular Processes	4.2 Cell Motility	Regulation of actin cytoskeleton	34.0497	34.0497	-3.88091															1
bta04110	4. Cellular Processes	4.3 Cell Growth and Death	Cell cycle	21.1088	21.1088	4.44877															1
bta04114	4. Cellular Processes	4.3 Cell Growth and Death	Oocyte meiosis	49.7575	49.7575	-8.65851															1
bta04115	4. Cellular Processes	4.3 Cell Growth and Death	p53 signaling pathway	27.8057	27.8057	12.5266															1
bta04210	4. Cellular Processes	4.3 Cell Growth and Death	Apoptosis	47.0048	47.0048	1.64783															1
bta04510	4. Cellular Processes	4.4 Cell Communication	Focal adhesion	46.8558	46.8558	-20.0006															1
bta04520	4. Cellular Processes	4.4 Cell Communication	Adherens junction	49.9059	49.9059	2.97891															1
bta04530	4. Cellular Processes	4.4 Cell Communication	Tight junction	41.0317	41.0317	5.53862															1
bta04540	4. Cellular Processes	4.4 Cell Communication	Gap junction	51.0525	51.0525	-17.6513															1
bta04062	5. Organismal Systems	5.1 Immune System	Chemokine signaling pathway	42.3275	42.3275	-7.4322															1
bta04610	5. Organismal Systems	5.1 Immune System	Complement and coagulation cascades	22.326	22.326	9.26337															1
bta04612	5. Organismal Systems	5.1 Immune System	Antigen processing and presentation	35.2455	35.2455	31.6059															1
bta04620	5. Organismal Systems	5.1 Immune System	Toll-like receptor signaling pathway	35.657	35.657	-7.35568															1
bta04621	5. Organismal Systems	5.1 Immune System	NOD-like receptor signaling pathway	30.4834	30.4834	-6.09497															1
bta04622	5. Organismal Systems	5.1 Immune System	RIG-I-like receptor signaling pathway	7.78753	7.78753	7.78753															1
bta04623	5. Organismal Systems	5.1 Immune System	Cytosolic DNA-sensing pathway	20.0611	20.0611	3.31833															1
bta04640	5. Organismal Systems	5.1 Immune System	Hematopoietic cell lineage	18.0491	18.0491	1.88504															1
bta04650	5. Organismal Systems	5.1 Immune System	Natural killer cell mediated cytotoxicity	23.6172	23.6172	-5.45425															1
bta04660	5. Organismal Systems	5.1 Immune System	T cell receptor signaling pathway	28.964	28.964	-6.05493															1
bta04662	5. Organismal Systems	5.1 Immune System	B cell receptor signaling pathway	29.4446	29.4446	-13.0956															1
bta04664	5. Organismal Systems	5.1 Immune System	Fc epsilon RI signaling pathway	27.5573	27.5573	-9.83701															1
bta04666	5. Organismal Systems	5.1 Immune System	Fc gamma R-mediated phagocytosis	30.9339	30.9339	-13.7827															1
bta04670	5. Organismal Systems	5.1 Immune System	Leukocyte transendothelial migration	45.4056	45.4056	-4.88272															1
bta04672	5. Organismal Systems	5.1 Immune System	Intestinal immune network for IgA production	16.0103	16.0103	6.58508															1
bta03320	5. Organismal Systems	5.2 Endocrine System	PPAR signaling pathway	28.0642	28.0642	12.9607															1
bta04614	5. Organismal Systems	5.2 Endocrine System	Renin-angiotensin system	66.7154	66.7154	-38.0652															1
bta04910	5. Organismal Systems	5.2 Endocrine System	Insulin signaling pathway	52.0723	52.0723	-21.7754															1
bta04912	5. Organismal Systems	5.2 Endocrine System	GnRH signaling pathway	64.4735	64.4735	-16.6427															1
bta04914	5. Organismal Systems	5.2 Endocrine System	Progesterone-mediated oocyte maturation	41.5786	41.5786	-4.90436															1
bta04916	5. Organismal Systems	5.2 Endocrine System	Melanogenesis	42.4411	42.4411	-14.883															1
bta04920	5. Organismal Systems	5.2 Endocrine System	Adipocytokine signaling pathway	14.6213	14.6213	-3.95224															1
bta04260	5. Organismal Systems	5.3 Circulatory System	Cardiac muscle contraction	35.7921	35.7921	35.7921															1
bta04270	5. Organismal Systems	5.3 Circulatory System	Vascular smooth muscle contraction	55.828	55.828	-14.7188															1
bta04970	5. Organismal Systems	5.4 Digestive System	Salivary secretion	62.369	62.369	-21.6484															1
bta04971	5. Organismal Systems	5.4 Digestive System	Gastric acid secretion	52.2016	52.2016	-16.3059															1
bta04972	5. Organismal Systems	5.4 Digestive System	Pancreatic secretion	30.7072	30.7072	-0.352189															1
bta04973	5. Organismal Systems	5.4 Digestive System	Carbohydrate digestion and absorption	48.7722	48.7722	29.6022															1
bta04974	5. Organismal Systems	5.4 Digestive System	Protein digestion and absorption	13.917	13.917	-13.917															1
bta04975	5. Organismal Systems	5.4 Digestive System	Fat digestion and absorption	22.197	22.197	4.08451															1
bta04976	5. Organismal Systems	5.4 Digestive System	Bile secretion	60.909	60.909	-7.18498															1
bta04977	5. Organismal Systems	5.4 Digestive System	Vitamin digestion and absorption	35.3384	35.3384	-10.2115															1
bta04978	5. Organismal Systems	5.4 Digestive System	Mineral absorption	43.0162	43.0162	-33.7318															1
bta04960	5. Organismal Systems	5.5 Excretory System	Aldosterone-regulated sodium reabsorption	47.9523	47.9523	-21.8284															1
bta04961	5. Organismal Systems	5.5 Excretory System	Endocrine and other factor-regulated calcium reabsorption	37.7416	37.7416	-22.6753															1
bta04962	5. Organismal Systems	5.5 Excretory System	Vasopressin-regulated water reabsorption	32.3532	32.3532	1.88747															1
bta04964	5. Organismal Systems	5.5 Excretory System	Proximal tubule bicarbonate reclamation	8.65554	8.65554	8.65554															1
bta04966	5. Organismal Systems	5.5 Excretory System	Collecting duct acid secretion	38.6657	38.6657	-29.0825															1
bta04720	5. Organismal Systems	5.6 Nervous System	Long-term potentiation	71.9247	71.9247	-32.0467															1
bta04722	5. Organismal Systems	5.6 Nervous System	Neurotrophin signaling pathway	42.0474	42.0474	-13.7473															1
bta04724	5. Organismal Systems	5.6 Nervous System	Glutamatergic synapse	49.4258	49.4258	-16.0993															1
bta04730	5. Organismal Systems	5.6 Nervous System	Long-term depression	23.5416	23.5416	-9.91367															1
bta04740	5. Organismal Systems	5.7 Sensory System	Olfactory transduction	20.591	20.591	-5.99994															1
bta04742	5. Organismal Systems	5.7 Sensory System	Taste transduction	121.451	121.451	-55.3921															1
bta04744	5. Organismal Systems	5.7 Sensory System	Phototransduction	57.6751	57.6751	-2.9015															1
bta04320	5. Organismal Systems	5.8 Development	Dorso-ventral axis formation	50.883	50.883	-36.6089															1
bta04360	5. Organismal Systems	5.8 Development	Axon guidance	31.8521	31.8521	-1.55886															1
bta04380	5. Organismal Systems	5.8 Development	Osteoclast differentiation	30.3633	30.3633	-13.7057															1
bta04710	5. Organismal Systems	5.9 Environmental Adaptation	Circadian rhythm - mammal	57.2131	57.2131	-6.31732															1
				0
