# Supplementary material for: Hepatic metabolomics and transcriptomics to study susceptibility to ketosis in response to prepartal nutritional management
Source: J Anim Sci Biotechnol. 2019 Dec 18;10:96. doi: 10.1186/s40104-019-0404-z (PMC6918647; doi:10.1186/s40104-019-0404-z)
Supplement: Supplementary file 2 — Additional file 2. Biochemical compounds identified by the metabolomics analysis of liver tissue. [file 40104_2019_404_MOESM2_ESM.xlsx]

## Sheet: List of Biochemical Compounds
PUBCHEM ID	Sub Pathway	Biochemical Name	KET vs OVE (fold difference)	P value
97417	Dipeptide	glycylvaline	0.710398	0.00553513
3328705	Dipeptide	leucylaspartate	0.686961	0.00792391
259323	Dipeptide	tyrosylglycine	0.769397	0.0311579
	Dipeptide	glycylisoleucine	0.672171	0.0335181
6912	Pentose Metabolism	xylitol	0.747217	0.041774
3300276	Lysolipid	1-palmitoylglycerophosphoglycerol*	0.73255	0.0580806
12544	Primary Bile Acid Metabolism	glycochenodeoxycholate	2.3206	0.0614118
5958	Glycolysis, Gluconeogenesis, and Pyruvate Metabolism	glucose-6-phosphate (G6P)	0.808937	0.0660451
75810	Histidine Metabolism	1-methylimidazoleacetate	1.61866	0.072433
5283564	Sphingolipid Metabolism	N-palmitoyl-D-erythro-sphingosine	0.807817	0.0734941
	Lysolipid	1-nonadecanoylglycerophosphocholine(19:0)*	0.263998	0.0753562
6991982	Carnitine Metabolism	3-dehydrocarnitine*	0.869646	0.0778155
151261	Pentose Metabolism	ribulose	0.775017	0.0865605
88412	Fatty Acid Metabolism (also BCAA Metabolism)	butyrylglycine	1.34127	0.0891948
13185	Fatty Acid, Dicarboxylate	tetradecanedioate	0.712272	0.0907959
161166	Tryptophan Metabolism	kynurenine	0.471981	0.100066
9547071	Lysolipid	1-oleoylglycerophosphoethanolamine	0.647521	0.101038
13804	Phospholipid Metabolism	cytidine 5'-diphosphocholine	1.17137	0.107789
92843	Dipeptide	glycylleucine	0.826565	0.109501
64959	Purine Metabolism, (Hypo)Xanthine/Inosine containing	xanthosine	0.887488	0.111222
3126	Sphingolipid Metabolism	sphinganine	0.778625	0.111258
	Lysolipid	2-arachidonoylglycerophosphoinositol*	0.762495	0.120523
165527	Gamma-glutamyl Amino Acid	gamma-glutamylglycine	1.1778	0.121498
43	Fatty Acid, Dicarboxylate	2-hydroxyglutarate	0.74841	0.123436
6802	Purine Metabolism, Guanine containing	guanosine	0.871517	0.125879
9547068	Lysolipid	1-stearoylglycerophosphoethanolamine	0.712469	0.133
221493	Primary Bile Acid Metabolism	cholate	1.55079	0.135058
9920500	Urea cycle; Arginine and Proline Metabolism	N-delta-acetylornithine*	1.21934	0.139578
9547069	Lysolipid	1-palmitoylglycerophosphoethanolamine	0.636001	0.140038
11673055	Urea cycle; Arginine and Proline Metabolism	pro-hydroxy-pro	0.86328	0.141358
122045	Ascorbate and Aldarate Metabolism	arabonate	0.414602	0.142557
	Lysolipid	2-docosahexaenoylglycerophosphocholine*	1.35257	0.143509
79025	Glycolysis, Gluconeogenesis, and Pyruvate Metabolism	glucose	0.868682	0.147701
24779463	Lysolipid	1-margaroylglycerophosphocholine (17:0)	0.444421	0.150286
	Lysolipid	2-docosahexaenoylglycerophosphoethanolamine*	1.41676	0.151647
4615423	Phenylalanine and Tyrosine Metabolism	p-cresol sulfate	1.19416	0.155194
86554	Lysolipid	1-palmitoylglycerophosphocholine (16:0)	0.653111	0.171751
	Lysolipid	2-linoleoylglycerophosphocholine*	1.22893	0.173106
5312513	Long Chain Fatty Acid	10-nonadecenoate (19:1n9)	1.20832	0.174022
	Lysolipid	2-linolenoylglycerophosphocholine(18:3n3)*	1.20347	0.175036
612	Glycolysis, Gluconeogenesis, and Pyruvate Metabolism	lactate	0.880198	0.177934
752	Glycolysis, Gluconeogenesis, and Pyruvate Metabolism	glycerate	0.883744	0.178108
	Lysolipid	1-margaroylglycerophosphoethanolamine*	0.595511	0.178858
16081932	Lysolipid	1-oleoylglycerophosphocholine (18:1)	0.613996	0.179816
	Lysolipid	2-oleoylglycerophosphoethanolamine*	0.708628	0.181172
	Food Component/Plant	equol glucuronide	0.836536	0.183891
	Lysolipid	1-stearoylplasmenylethanolamine*	0.624685	0.185102
9939941	Sphingolipid Metabolism	palmitoyl sphingomyelin	0.910544	0.18578
3035026	Secondary Bile Acid Metabolism	glycodeoxycholate	0.780895	0.18591
190	Purine Metabolism, Adenine containing	adenine	1.17846	0.189442
6305	Tryptophan Metabolism	tryptophan	0.921784	0.189917
6140	Phenylalanine and Tyrosine Metabolism	phenylalanine	0.918213	0.19101
3083779	Fatty Acid, Branched	17-methylstearate	1.17316	0.198373
	Lysolipid	1-eicosatrienoylglycerophosphocholine (20:3)*	0.571609	0.199063
159296	Purine Metabolism, Adenine containing	adenosine 3',5'-diphosphate	1.16845	0.201572
5961	Glutamate Metabolism	glutamine	0.865197	0.203182
	Dipeptide	serylleucine	0.68992	0.20599
611	Glutamate Metabolism	glutamate	0.912123	0.206074
	Lysolipid	2-docosapentaenoylglycerophosphocholine (22:5n3)*	1.32427	0.209389
6274	Histidine Metabolism	histidine	1.07326	0.209592
724	Glycolysis, Gluconeogenesis, and Pyruvate Metabolism	3-phosphoglycerate	0.861546	0.213742
1	Fatty Acid Metabolism(Acyl Carnitine)	acetylcarnitine	1.15269	0.213834
	Lysolipid	2-arachidonoylglycerophosphocholine*	1.2174	0.214918
6287	Leucine, Isoleucine and Valine Metabolism	valine	0.943092	0.221598
6137	Methionine, Cysteine, SAM and Taurine Metabolism	methionine	0.922998	0.2221
6665	Sterol	cholestanol	1.16449	0.222519
441447	Food Component/Plant	homostachydrine*	0.769184	0.224817
64956	Pyrimidine Metabolism, Thymine containing	3-aminoisobutyrate	0.680563	0.225848
115244	Food Component/Plant	stachydrine	0.779651	0.227988
3013625	Dipeptide	glycylproline	0.843757	0.232243
441	Ketone Bodies	3-hydroxybutyrate (BHBA)	0.82188	0.238117
469	Lysine Metabolism	2-aminoadipate	1.25171	0.242565
	Lysolipid	2-linolenoylglycerophosphoethanolamine (18:3n3)*	1.21926	0.244184
3083879	Benzoate Metabolism	catechol sulfate	1.35144	0.248866
94136	Purine Metabolism, Adenine containing	adenosine 2'-monophosphate (2'-AMP)	1.11822	0.25456
525	TCA Cycle	malate	0.864597	0.254944
24417	Methionine, Cysteine, SAM and Taurine Metabolism	S-methylcysteine	0.876666	0.255344
16061120	Eicosanoid	17,18-DiHETE	0.871698	0.256994
10133	Primary Bile Acid Metabolism	chenodeoxycholate	1.17797	0.260675
	Lysolipid	2-docosapentaenoylglycerophosphoethanolamine*	1.22213	0.265056
18950	Fructose, Mannose and Galactose Metabolism	mannose	0.915734	0.267958
	Tryptophan Metabolism	C-glycosyltryptophan*	0.905383	0.272021
5779	Pentose Metabolism	ribose	0.865797	0.272136
5984	Fructose, Mannose and Galactose Metabolism	fructose	0.905885	0.283351
10690	Food Component/Plant	gluconate	0.874542	0.283779
638072	Sterol	squalene	0.914275	0.284304
	Lysolipid	1-palmitoylplasmenylethanolamine*	0.658612	0.285371
464	Benzoate Metabolism	hippurate	1.1125	0.289061
7015683	Gamma-glutamyl Amino Acid	gamma-glutamylvaline	0.847626	0.294318
710	Riboflavin Metabolism	flavin mononucleotide (FMN)	1.07244	0.298323
96215	Histidine Metabolism	4-imidazoleacetate	1.36415	0.301101
439224	Dipeptide Derivative	carnosine	1.20255	0.30185
70095	Fatty Acid, Dicarboxylate	octadecanedioate	0.833584	0.303082
	Lysolipid	1-palmitoylglycerophosphoinositol*	0.814338	0.305611
11988421	Lysolipid	1-linoleoylglycerophosphocholine (18:2n6)	0.816373	0.313733
311	TCA Cycle	citrate	0.782846	0.314101
643975	Riboflavin Metabolism	flavin adenine dinucleotide (FAD)	1.03814	0.316458
6267	Alanine and Aspartate Metabolism	asparagine	0.905006	0.32633
6106	Leucine, Isoleucine and Valine Metabolism	leucine	0.946825	0.327551
5353439	Hemoglobin and Porphyrin Metabolism	biliverdin	0.812027	0.328104
69417	Fatty Acid, Monohydroxy	2-hydroxystearate	0.810734	0.32821
119	Glutamate Metabolism	gamma-aminobutyrate (GABA)	0.848979	0.331737
5893	Nicotinate and Nicotinamide Metabolism	nicotinamide adenine dinucleotide (NAD+)	0.851749	0.331868
5281116	Long Chain Fatty Acid	erucate (22:1n9)	1.20974	0.337592
	Lysolipid	2-oleoylglycerophosphocholine*	0.797801	0.341601
	Lysolipid	2-oleoylglycerophosphoinositol*	0.821652	0.342593
42607465	Lysolipid	1-arachidonoylglycerophosphoethanolamine*	0.848743	0.344234
	Lysolipid	2-palmitoleoylglycerophosphocholine*	1.19391	0.353596
6441567	Leucine, Isoleucine and Valine Metabolism	tigloylglycine	0.814338	0.355995
9547101	Lysolipid	1-stearoylglycerophosphoserine*	0.799738	0.362754
10991489	Glycogen Metabolism	maltose	0.848567	0.365266
10208382	Lysolipid	2-stearoylglycerophosphocholine*	0.324075	0.369786
497299	Lysolipid	1-stearoylglycerophosphocholine (18:0)	0.4607	0.370588
5282761	Long Chain Fatty Acid	cis-vaccenate (18:1n7)	0.8511	0.37497
	Lysolipid	1-arachidonoylglycerophosphocholine (20:4n6)*	0.896267	0.37612
5353955	Sphingolipid Metabolism	sphingosine	0.926139	0.378976
107812	Methionine, Cysteine, SAM and Taurine Metabolism	hypotaurine	1.24246	0.379326
5780	Fructose, Mannose and Galactose Metabolism	sorbitol	0.878674	0.380705
168379	Leucine, Isoleucine and Valine Metabolism	isobutyrylcarnitine	0.776577	0.384359
9848818	Secondary Bile Acid Metabolism	tauroursodeoxycholate	1.12732	0.394153
	Lysolipid	1-stearoylglycerophosphoinositol	0.796309	0.395832
	Lysolipid	2-arachidonoylglycerophosphoethanolamine*	1.10183	0.399953
444485	Pantothenate and CoA Metabolism	3'-dephosphocoenzyme A	0.489812	0.408469
1005	Glycolysis, Gluconeogenesis, and Pyruvate Metabolism	phosphoenolpyruvate (PEP)	0.889521	0.408606
317	Pantothenate and CoA Metabolism	coenzyme A	0.734075	0.415857
41211	Purine Metabolism, Adenine containing	adenosine 3'-monophosphate (3'-AMP)	1.10405	0.423286
	Lysolipid	2-palmitoylglycerophosphoethanolamine*	0.775393	0.423344
10459	Fatty Acid, Dicarboxylate	hexadecanedioate	0.855239	0.426799
13130	Purine and Pyrimidine Metabolism	methylphosphate	0.960482	0.428175
	Dipeptide	isoleucylglutamine	1.11775	0.428447
	Secondary Bile Acid Metabolism	taurocholenate sulfate*	1.04686	0.431337
5282768	Long Chain Fatty Acid	eicosenoate (20:1n9 or 11)	1.14599	0.433717
	Lysolipid	2-linoleoylglycerophosphoethanolamine*	0.841246	0.436829
204	Purine Metabolism, (Hypo)Xanthine/Inosine containing	allantoin	1.09847	0.445725
8158	Medium Chain Fatty Acid	pelargonate (9:0)	1.04089	0.445945
98681	Fatty Acid Metabolism (also BCAA Metabolism)	propionylglycine	0.84569	0.452824
60961	Purine Metabolism, Adenine containing	adenosine	1.08365	0.455752
52925130	Lysolipid	1-linoleoylglycerophosphoethanolamine*	0.850156	0.460251
9750	Urea cycle; Arginine and Proline Metabolism	citrulline	0.879283	0.46087
6288	Glycine, Serine and Threonine Metabolism	threonine	0.947173	0.474463
123874	Phospholipid Metabolism	glycerophosphoethanolamine	0.820457	0.481741
10258	Tryptophan Metabolism	3-indoxyl sulfate	0.936512	0.482162
5862	Methionine, Cysteine, SAM and Taurine Metabolism	cysteine	0.908715	0.49179
5960	Alanine and Aspartate Metabolism	aspartate	0.952988	0.498748
	Lysolipid	1-arachidonoylglycerophosphoinositol*	0.911049	0.499967
2781043	Aminosugar Metabolism	erythronate*	0.915289	0.504161
6021	Purine Metabolism, (Hypo)Xanthine/Inosine containing	inosine	1.07415	0.50578
11025495	Sterol	cholesterol	0.973512	0.506969
145742	Urea cycle; Arginine and Proline Metabolism	proline	1.04529	0.507079
	Lysolipid	1-stearoylglycerophosphoglycerol	0.917131	0.507167
92829	Dipeptide	glycyltyrosine	0.928517	0.516331
	Glycine, Serine and Threonine Metabolism	Isobar: betaine aldehyde, N-methyldiethanolamine	1.11049	0.519802
6131	Pyrimidine Metabolism, Cytidine containing	cytidine 5'-monophosphate (5'-CMP)	1.04596	0.525692
342532	Dipeptide	isoleucylglycine	0.903878	0.531615
753	Glycerolipid Metabolism	glycerol	0.906199	0.534731
1188	Purine Metabolism, (Hypo)Xanthine/Inosine containing	xanthine	1.03646	0.535189
6175	Pyrimidine Metabolism, Cytidine containing	cytidine	1.02347	0.538812
73086	Dipeptide	glycylserine	0.885215	0.538902
1061	Oxidative Phosphorylation	phosphate	0.971207	0.542904
6441454	Polyunsaturated Fatty Acid (n3 and n6)	docosapentaenoate (n3 DPA; 22:5n3)	1.08915	0.546159
	Lysolipid	2-eicosatrienoylglycerophosphocholine*	1.15229	0.547866
	Lysolipid	2-myristoylglycerophosphocholine*	0.82731	0.548285
493570	Riboflavin Metabolism	riboflavin (Vitamin B2)	0.959417	0.549839
7018721	Glutathione Metabolism	ophthalmate	1.29945	0.55028
440194	Inositol Metabolism	inositol 1-phosphate (I1P)	0.970601	0.552001
71920	Phospholipid Metabolism	glycerophosphorylcholine (GPC)	0.968148	0.557747
92258	Phenylalanine and Tyrosine Metabolism	phenylacetylglutamine	0.875634	0.564141
6912	Pentose Metabolism	ribitol	0.911807	0.565424
5951	Glycine, Serine and Threonine Metabolism	serine	0.936616	0.575073
6306	Leucine, Isoleucine and Valine Metabolism	isoleucine	0.974849	0.575426
439691	Methionine, Cysteine, SAM and Taurine Metabolism	2-aminobutyrate	0.573872	0.575716
	Ascorbate and Aldarate Metabolism	ascorbate (Vitamin C)	0.923254	0.577195
193872	Leucine, Isoleucine and Valine Metabolism	2-methylbutyrylglycine	0.900938	0.57831
6453725	Sphingolipid Metabolism	stearoyl sphingomyelin	0.94975	0.588979
757	Chemical	glycolate (hydroxyacetate)	0.879344	0.592963
500	Guanidino and Acetamido Metabolism	4-guanidinobutanoate	1.10168	0.597974
6675	Primary Bile Acid Metabolism	taurocholate	1.08433	0.599537
24139	Aminosugar Metabolism	N-acetylglucosamine	0.906765	0.603011
	Lysolipid	1-oleoylglycerophosphoinositol*	0.922551	0.603317
439176	Polyamine Metabolism	5-methylthioadenosine (MTA)	1.05566	0.615003
124886	Glutathione Metabolism	glutathione, reduced (GSH)	0.846452	0.616237
24779461	Lysolipid	1-palmitoleoylglycerophosphocholine (16:1)*	0.906325	0.617689
232	Urea cycle; Arginine and Proline Metabolism	arginine	0.941315	0.621231
123831	Urea cycle; Arginine and Proline Metabolism	dimethylarginine (SDMA + ADMA)	1.0266	0.632759
445040	Tetrahydrobiopterin Metabolism	biopterin	1.0749	0.633114
92865	Gamma-glutamyl Amino Acid	gamma-glutamylglutamate	0.957982	0.63999
6030	Pyrimidine Metabolism, Uracil containing	uridine monophosphate (5' or 3')	1.04017	0.642675
14985	Tocopherol Metabolism	alpha-tocopherol	0.943733	0.643575
	Purine Metabolism, Adenine containing	cyclic adenosine diphosphate-ribose	1.09005	0.644889
616	Pentose Phosphate Pathway	sedoheptulose-7-phosphate	1.0826	0.645348
445580	Polyunsaturated Fatty Acid (n3 and n6)	docosahexaenoate (DHA; 22:6n3)	1.08058	0.652232
	Lysolipid	1-dihomo-linoleoylglycerophosphocholine (20:2n6)*	0.850805	0.655194
987	Pantothenate and CoA Metabolism	phosphopantetheine	0.914465	0.65839
2526	Chemical	glycerol 2-phosphate	0.964632	0.658574
6439848	Polyunsaturated Fatty Acid (n3 and n6)	dihomo-linoleate (20:2n6)	1.04079	0.658844
12591	Long Chain Fatty Acid	nonadecanoate (19:0)	1.05658	0.661451
3893	Medium Chain Fatty Acid	laurate (12:0)	0.937552	0.662126
985	Long Chain Fatty Acid	palmitate (16:0)	0.834509	0.662923
750	Glycine, Serine and Threonine Metabolism	glycine	0.966573	0.664163
	TCA Cycle	fumarate	0.939848	0.66642
13849	Long Chain Fatty Acid	pentadecanoate (15:0)	0.934211	0.666808
10465	Long Chain Fatty Acid	margarate (17:0)	1.06878	0.676262
10140	Primary Bile Acid Metabolism	glycocholate	1.06472	0.676706
68662	Glutamate Metabolism	glutamate, gamma-methyl ester	0.955859	0.679977
305	Phospholipid Metabolism	choline	0.981847	0.68262
123802	Food Component/Plant	N-glycolylneuraminate	0.927809	0.685123
5282807	Polyunsaturated Fatty Acid (n3 and n6)	docosadienoate (22:2n6)	0.936746	0.691057
65131	Purine Metabolism, Guanine containing	8-hydroxy guanosine	0.984969	0.695055
743	Lysine Metabolism	glutarate (pentanedioate)	1.10206	0.699746
14900	Monoacylglycerol	1-palmitoylglycerol (1-monopalmitin)	0.932257	0.70012
6057	Phenylalanine and Tyrosine Metabolism	tyrosine	0.974308	0.702124
7405	Glutathione Metabolism	5-oxoproline	0.975322	0.702572
1015	Phospholipid Metabolism	phosphoethanolamine	0.957789	0.707942
1014	Phospholipid Metabolism	choline phosphate	1.04115	0.71237
11005	Long Chain Fatty Acid	myristate (14:0)	0.865257	0.716026
754	Glycerolipid Metabolism	glycerol 3-phosphate (G3P)	0.974119	0.716183
10595	Secondary Bile Acid Metabolism	taurolithocholate	1.05214	0.721561
15061532	Lysolipid	2-palmitoylglycerophosphocholine*	0.915797	0.725675
439219	Aminosugar Metabolism	N-acetylglucosamine 6-phosphate	1.04061	0.727161
107738	Fatty Acid Metabolism (also BCAA Metabolism)	propionylcarnitine	1.08125	0.730386
	Fatty Acid, Monohydroxy	13-HODE + 9-HODE	0.937461	0.735301
	Food Component/Plant	equol sulfate	1.03873	0.738749
936	Nicotinate and Nicotinamide Metabolism	nicotinamide	0.971927	0.743362
151023	Gamma-glutamyl Amino Acid	gamma-glutamylleucine	1.02806	0.747991
444791	Aminosugar Metabolism	glucuronate	0.967632	0.748025
5281119	Long Chain Fatty Acid	myristoleate (14:1n5)	1.18715	0.749497
444899	Polyunsaturated Fatty Acid (n3 and n6)	arachidonate (20:4n6)	0.967055	0.752394
5280723	Eicosanoid	prostaglandin E1	1.03857	0.753981
6613	Pantothenate and CoA Metabolism	pantothenate	0.97566	0.761079
	Lysolipid	2-oleoylglycerophosphoserine*	1.07915	0.761641
6602431	Pentose Metabolism	xylonate	1.06357	0.764827
1123	Methionine, Cysteine, SAM and Taurine Metabolism	taurine	0.914909	0.775932
247	Glycine, Serine and Threonine Metabolism	betaine	0.950725	0.776796
5312508	Polyunsaturated Fatty Acid (n3 and n6)	stearidonate (18:4n3)	0.866998	0.784276
700	Phospholipid Metabolism	ethanolamine	0.97153	0.786404
26945	Hemoglobin and Porphyrin Metabolism	heme	0.893475	0.786816
2969	Medium Chain Fatty Acid	caprate (10:0)	1.03188	0.798548
111299	Gamma-glutamyl Amino Acid	gamma-glutamylphenylalanine	1.02142	0.798561
5312435	Long Chain Fatty Acid	10-heptadecenoate (17:1n7)	1.06645	0.813304
134508	Glutamate Metabolism	pyroglutamine*	1.0448	0.814556
3605667	Glutathione Metabolism	S-methylglutathione	0.961308	0.820833
5810	Urea cycle; Arginine and Proline Metabolism	trans-4-hydroxyproline	1.04202	0.820874
	Lysolipid	1-docosapentaenoylglycerophosphocholine (22:5n3)*	0.956688	0.822371
1030	Chemical	1,2-propanediol	1.10911	0.822869
446495	Glycogen Metabolism	maltotetraose	1.09021	0.825395
1176	Urea cycle; Arginine and Proline Metabolism	urea	1.02355	0.827826
92953	Dipeptide	glycylphenylalanine	1.02238	0.829452
2733768	Secondary Bile Acid Metabolism	taurodeoxycholate	0.968618	0.830698
5280450	Polyunsaturated Fatty Acid (n3 and n6)	linoleate (18:2n6)	0.919295	0.830854
445639	Long Chain Fatty Acid	oleate (18:1n9)	0.910039	0.83113
67678	Methionine, Cysteine, SAM and Taurine Metabolism	cystine	1.06394	0.833193
439373	Ascorbate and Aldarate Metabolism	gulono-1,4-lactone	0.973768	0.833729
1174	Pyrimidine Metabolism, Uracil containing	uracil	1.02434	0.834522
13489094	Glycogen Metabolism	maltopentaose	1.09551	0.836589
94340	Gamma-glutamyl Amino Acid	gamma-glutamyltyrosine	0.980969	0.837435
164860	Fatty Acid, Branched	15-methylpalmitate	0.967598	0.841094
10972	Glycine, Serine and Threonine Metabolism	N-acetylglycine	1.04411	0.841362
445638	Long Chain Fatty Acid	palmitoleate (16:1n7)	0.90689	0.846195
11163	Dipeptide	glycylglycine	0.954621	0.846965
222528	Secondary Bile Acid Metabolism	deoxycholate	0.967109	0.847264
94154	Pentose Metabolism	arabitol	0.954886	0.84872
387316	Primary Bile Acid Metabolism	taurochenodeoxycholate	0.967209	0.853109
790	Purine Metabolism, (Hypo)Xanthine/Inosine containing	hypoxanthine	0.987943	0.85835
446284	Polyunsaturated Fatty Acid (n3 and n6)	eicosapentaenoate (EPA; 20:5n3)	1.02081	0.862297
	Benzoate Metabolism	4-ethylphenylsulfate	0.963696	0.862594
6029	Pyrimidine Metabolism, Uracil containing	uridine	0.995587	0.86297
5962	Lysine Metabolism	lysine	0.989849	0.869159
	Lysolipid	2-eicosapentaenoylglycerophosphoethanolamine*	0.969108	0.872088
24699	Monoacylglycerol	1-stearoylglycerol (1-monostearin)	0.98784	0.877039
439155	Methionine, Cysteine, SAM and Taurine Metabolism	S-adenosylhomocysteine (SAH)	1.00996	0.877454
4247235	Glutathione Metabolism	cysteine-glutathione disulfide	1.03478	0.885192
439924	Nicotinate and Nicotinamide Metabolism	nicotinamide riboside*	0.988717	0.885597
439606	Glycogen Metabolism	maltohexaose	1.04607	0.886157
146	Folate Metabolism	5-methyltetrahydrofolate (5MeTHF)	1.01958	0.888969
13711	Pyrimidine Metabolism, Cytidine containing	2'-deoxycytidine	0.976526	0.889751
	Pyrimidine Metabolism, Uracil containing	pseudouridine	1.01059	0.893563
5406157	Food Component/Plant	1-methyl-beta-carboline-3-carboxylic acid	1.02596	0.89646
	Gamma-glutamyl Amino Acid	gamma-glutamylthreonine*	1.01822	0.899606
5280934	Polyunsaturated Fatty Acid (n3 and n6)	linolenate [alpha or gamma; (18:3n3 or 6)]	0.954105	0.900571
74426	Phenylalanine and Tyrosine Metabolism	phenol sulfate	1.21571	0.904277
5281	Long Chain Fatty Acid	stearate (18:0)	0.98693	0.91075
1175	Purine Metabolism, (Hypo)Xanthine/Inosine containing	urate	0.979875	0.910943
	Lysolipid	1-linoleoylglycerophosphoinositol*	1.02337	0.911171
441477	Aminosugar Metabolism	glucosamine	0.983161	0.918187
	Gamma-glutamyl Amino Acid	gamma-glutamyl-2-aminobutyrate	0.970513	0.919982
	Lysolipid	1-pentadecanoylglycerophosphocholine (15:0)*	1.03868	0.92301
10917	Carnitine Metabolism	carnitine	1.02004	0.924161
10932	Chemical	3-aminobutyrate	0.980011	0.926414
439153	Nicotinate and Nicotinamide Metabolism	nicotinamide adenine dinucleotide reduced (NADH)	1.02603	0.934493
5280581	Polyunsaturated Fatty Acid (n3 and n6)	dihomo-linolenate (20:3n3 or n6)	1.00874	0.935741
239	Pyrimidine Metabolism, Uracil containing	beta-alanine	0.990906	0.937199
842	Gamma-glutamyl Amino Acid	gamma-glutamylcysteine	1.0128	0.942502
14253342	Gamma-glutamyl Amino Acid	gamma-glutamylisoleucine*	1.00833	0.944971
65072	Urea cycle; Arginine and Proline Metabolism	homocitrulline	1.01054	0.952678
460604	Lysolipid	1-myristoylglycerophosphocholine (14:0)	1.00977	0.955764
68144	Phenylalanine and Tyrosine Metabolism	phenylacetylglycine	0.992232	0.959175
5950	Alanine and Aspartate Metabolism	alanine	0.995905	0.959966
6262	Urea cycle; Arginine and Proline Metabolism	ornithine	0.996285	0.96142
10467	Long Chain Fatty Acid	arachidate (20:0)	0.993285	0.963201
440103	Gamma-glutamyl Amino Acid	gamma-glutamylalanine	1.00554	0.972995
128145	Leucine, Isoleucine and Valine Metabolism	3-methylglutarylcarnitine (C6)	1.00996	0.974218
6083	Purine Metabolism, Adenine containing	adenosine 5'-monophosphate (AMP)	0.997335	0.975271
439498	Glutathione Metabolism	cysteinylglycine	0.994608	0.979223
7009567	Gamma-glutamyl Amino Acid	gamma-glutamylmethionine	1.00324	0.979922
5497181	Polyunsaturated Fatty Acid (n3 and n6)	adrenate (22:4n6)	0.996906	0.979976
8778	Chemical	lauryl sulfate	1.06642	0.980269
439586	Glycogen Metabolism	maltotriose	1.0097	0.980826
99289	Glycine, Serine and Threonine Metabolism	allo-threonine	1.00337	0.981972
586	Creatine Metabolism	creatine	1.00301	0.984805
9903482	Dipeptide Derivative	N-acetylcarnosine	1.00323	0.985546
892	Inositol Metabolism	myo-inositol	0.999155	0.992586
65359	Glutathione Metabolism	glutathione, oxidized (GSSG)	0.997971	0.994308
