# Supplementary material for: Hepatic metabolomics and transcriptomics to study susceptibility to ketosis in response to prepartal nutritional management
Source: J Anim Sci Biotechnol. 2019 Dec 18;10:96. doi: 10.1186/s40104-019-0404-z (PMC6918647; doi:10.1186/s40104-019-0404-z)
Supplement: Supplementary file 3 — Additional file 3. Profiles of biomarkers analyzed in plasma, and statistical output. [file 40104_2019_404_MOESM3_ESM.xlsx]

## Sheet: Plasma biomarkers
						Status x Time
	Status		Time			OVE			KET			SEM	p-value
Item	OVE	KET	-12	-3	3	-12	-3	3	-12	-3	3		Status	Time	Status x Time
Urea	4.9858	4.7096	5.16	4.84	4.55	5.5364	5.1165	4.3047	4.777	4.5635	4.7883	0.4267	0.5068	0.1516	0.0948
Calcium	2.3795	2.4167	2.51a	2.43a	2.25b	2.5186	2.4533	2.1666	2.5066	2.4109	2.3327	0.07932	0.55	0.0012	0.2165
Phosphorus	2.1994	2.0626	2.09	2.14	2.16	2.164	2.2273	2.2068	2.0212	2.0544	2.112	0.1547	0.2315	0.873	0.9493
Magnesium	0.894	0.8721	0.91	0.89	0.85	0.9097	0.8996	0.8727	0.9152	0.8719	0.8292	0.05319	0.6571	0.2991	0.823
Sodium	146.72	146.79	145.35a	148.19b	146.72a	145.4	148.37	146.39	145.31	148.01	147.06	0.9399	0.9234	0.0028	0.7474
Potassium	4.6634	4.4432	4.65a	4.69a	4.33b	4.8057	4.7566	4.4278	4.4852	4.6168	4.2277	0.1295	0.0667	0.0009	0.6643
Chloride	105.79	106.56	106.17a	107.87a	104.5b	105.95	107.4	104.03	106.38	108.33	104.98	1.0658	0.3541	0.0011	0.9469
Zinc	11.6172	10.1704	13.25a	10.17b	9.267b	13.4574	11.2333	10.161	13.034	9.1041	8.373	1.2657	0.0562	0.0073	0.765
Ceruloplasmin	2.61	2.483	2.42	2.47	2.75	2.4954	2.2861	3.0485	2.3389	2.6572	2.4528	0.2596	0.5529	0.2454	0.0667
Total protein	72.868	72.4721	74.34a	70.79b	72.89a	75.7572	70.6894	72.1574	72.9196	70.8836	73.6132	1.7443	0.8162	0.0198	0.2157
Albumin	36.0784	36.0032	36.95a	35.63b	35.54b	37.1689	35.543	35.5233	36.7322	35.724	35.5533	0.5204	0.8828	0.001	0.6994
Globulin	36.6408	36.2838	37.42a	34.63b	37.35a	38.6429	34.6455	36.634	36.1874	34.6042	38.0598	1.8124	0.8574	0.017	0.226
GOT	76.3982	74.6879	58.81a	63.48a	104.33b	62.0787	64.4158	102.7	55.5469	62.5478	105.97	12.5517	0.8594	0.0001	0.8912
GGT	21.7516	21.3117	21.96	20.51	22.13	23.5945	20.0749	21.5853	20.3212	20.9439	22.67	40.7	0.8128	0.3423	0.1854
Bilirubin	4.2462	4.6274	1.37a	4.34b	7.60c	1.4946	4.1739	7.07	1.2544	4.5056	8.1222	1.8141	0.8166	0.0003	0.888
Alkaline phosphatase	26.5129	28.862	26.03a	26.26a	30.77b	24.641	24.4235	30.4741	27.4182	28.1035	31.0643	2.9785	0.5398	0.0142	0.626
Haptoglobin	0.6679	0.771	0.44a	-	1.00b	0.396	-	0.9397	0.4884	-	1.0537	0.1767	0.5338	0.0014	0.9391
Creatinine	101.84	105.17	100.76	104.19	105.56	101.13	104.03	100.36	100.39a	104.35a	110.75b	3.0462	0.1641	0.1839	0.0282
Paraoxonase	57.0295	56.3048	68.46a	55.77b	45.77c	64.8168	58.796	47.4758	72.0981	52.7529	44.0636	7.0332	0.9132	0.0005	0.4155
ROMt	12.0133	13.0981	12.02a	11.78a	13.87b	11.7851	11.0393	13.2155	12.2602	12.5127	14.5214	1.0463	0.2049	0.0376	0.8344
SHp	145.79	159.33	138.51	148.09	171.08	116	168.29	153.08	161.02	127.89	189.09	29.8247	0.5782	0.3603	0.1345
NOX	41.7814	42.4541	39.87a	51.55b	34.94a	39.2555	52.5022	33.5866	40.4844	50.5933	36.2844	4.1905	0.8824	0.0001	0.6289
NO2	9.5972	9.1341	11.72a	8.53b	7.84b	11.9678	9.3587	7.4651	11.4816	7.7101	8.2105	1.4301	0.7405	0.0018	0.4848
NO3	31.7239	32.7474	28.07a	41.54b	27.10a	27.14	41.9089	26.1228	29.0028	41.1654	28.074	3.8074	0.7972	0.0001	0.8078
Myeloperoxidase	471.23	499.45	408.96a	484.64b	562.44c	392.98	484.42	536.3	424.93	484.85	588.58	43.7916	0.4304	0.0007	0.7344
ORAC	11438	11737	12006	11267	11490	12033	11219	11063	11980	11315	11916	647.38	0.6938	0.1582	0.3848
Retinol	24.2275	20.4633	31.42a	20.91b	14.71c	32.721	22.5032	17.4582	30.1122	19.3066	11.9712	3.9157	0.3323	0.0001	0.8357
Tocopherol	2.3258	2.5256	2.58	2.73	1.97	2.7756	2.4195	1.7823	2.3849	3.0312	2.1608	0.3911	0.5279	0.058	0.2815
Beta-carotene	0.09844	0.1034	0.12a	0.10a	0.08b	0.1171	0.0971	0.08117	0.1241	0.1106	0.07559	0.02237	0.8496	0.0054	0.6561
